# Supplementary material for: Secreted phosphoprotein 1 as a potential prognostic and immunotherapy biomarker in multiple human cancers
Source: Bioengineered. 2022 Jan 22;13(2):3221–39. doi: 10.1080/21655979.2021.2020391 (PMC8973783; doi:10.1080/21655979.2021.2020391)
Supplement: Supplemental Material [file KBIE_A_2020391_SM0415.zip]

Archive with 4 entries (3 files):
- supplementary/
- supplementary/Supplementary material.DOCX
- supplementary/Supplementary table S10.XLSX
- supplementary/Supplementary table S9.XLSX
