# Supplementary material for: Secreted phosphoprotein 1 as a potential prognostic and immunotherapy biomarker in multiple human cancers
Source: Bioengineered. 2022 Jan 22;13(2):3221–39. doi: 10.1080/21655979.2021.2020391 (PMC8973783; doi:10.1080/21655979.2021.2020391)
Supplement: Supplemental Material [file KBIE_A_2020391_SM0415.zip › supplementary/Supplementary table S10.XLSX]

## Sheet: Sheet1
Supplementary Table 8. KEGG analysis of SPP1 expression in 33 cancer types.
Cancer types	ID	Description	setSize	enrichmentScore	NES	pvalue	p.adjust	qvalues	rank	leading_edge	core_enrichment
ACC	KEGG_OTHER_GLYCAN_DEGRADATION	KEGG_OTHER_GLYCAN_DEGRADATION	16	0.857871	1.41835	0.015873	1	1	1708	tags=6%, list=3%, signal=6%	NEU2
	KEGG_OLFACTORY_TRANSDUCTION	KEGG_OLFACTORY_TRANSDUCTION	384	0.545706	1.32704	0.0208333	1	1	6029	tags=25%, list=11%, signal=22%	OR2M4/OR2T4/OR2M3/OR6C1/OR52N1/OR9G1/OR52K1/OR13H1/OR52K2/OR5I1/OR1L1/OR2F2/OR4A47/OR52I2/OR56A5/OR6C4/OR10G8/OR5M8/OR8B12/OR10A3/OR8D1/OR2M2/OR9G4/OR4K1/OR2W1/OR7C2/OR7D4/OR4B1/OR4F15/OR4C3/OR5M3/OR5H2/OR7G1/OR2T12/OR1L6/OR10A6/OR2G6/OR1L4/OR5B21/OR56A3/OR5AP2/OR52J3/OR52E2/OR4C45/OR1M1/OR13C8/OR6C75/OR10H5/OR4F4/OR5L1/OR4K5/OR5M9/OR8H3/OR5D18/OR4E2/OR4A5/OR14J1/OR4F17/OR1B1/OR4C13/OR4K17/OR6C3/…
	KEGG_RNA_DEGRADATION	KEGG_RNA_DEGRADATION	59	-0.655665	-1.54472	0.0344828	1	1	268	tags=3%, list=0%, signal=3%	C1DP2/C1DP3
BLCA	KEGG_OLFACTORY_TRANSDUCTION	KEGG_OLFACTORY_TRANSDUCTION	384	-0.530344	-1.50715	0.010101	0.349624	0.34626	7442	tags=38%, list=13%, signal=33%	OR6C75/OR1Q1/OR52W1/OR5H2/OR6V1/OR13C2/OR2A12/OR2A14/OR5AN1/OR13A1/OR11H6/OR52I2/OR12D3/OR4F6/OR9K2/OR4K17/OR56A4/OR11G2/OR2M5/OR3A3/OR2A5/OR1C1/OR52L1/OR1E1/OR10J3/OR2M4/OR2G2/OR13G1/OR4F17/OR2G3/OR4B1/OR2T3/OR6C76/OR5D16/OR2A2/OR51A7/OR4C3/OR13C5/OR6C65/OR2J3/PRKACG/OR2Y1/OR6K6/OR5AU1/OR14I1/OR13C8/OR10G8/OR10G3/OR5M11/OR2H1/OR2AT4/OR4C15/OR11A1/OR6B1/OR10AG1/OR4A5/OR10G7/OR4X2/OR10T2/OR1N1/OR4…
	KEGG_PANTOTHENATE_AND_COA_BIOSYNTHESIS	KEGG_PANTOTHENATE_AND_COA_BIOSYNTHESIS	16	0.760726	1.69284	0.0277778	0.349624	0.34626	5134	tags=44%, list=9%, signal=40%	VNN1/DPYS/VNN2/DPYD/ENPP3/BCAT1/ENPP1
	KEGG_NICOTINATE_AND_NICOTINAMIDE_METABOLISM	KEGG_NICOTINATE_AND_NICOTINAMIDE_METABOLISM	24	0.637674	1.6537	0.0344828	0.349624	0.34626	12215	tags=46%, list=22%, signal=36%	NT5C1A/CD38/AOX1/ENPP3/ENPP1/NNMT/NT5E/NMNAT2/NT5M/NAMPT/BST1
	KEGG_ASTHMA	KEGG_ASTHMA	28	0.687354	1.80779	0.0357143	0.349624	0.34626	11297	tags=79%, list=20%, signal=63%	IL9/IL10/CCL11/RNASE3/PRG2/HLA-DQA1/HLA-DMB/FCER1G/HLA-DQA2/CD40LG/HLA-DOA/HLA-DPA1/HLA-DQB1/HLA-DOB/TNF/FCER1A/HLA-DPB1/MS4A2/HLA-DRB5/HLA-DRA/HLA-DRB1/HLA-DMA
	KEGG_GRAFT_VERSUS_HOST_DISEASE	KEGG_GRAFT_VERSUS_HOST_DISEASE	37	0.741379	2.02297	0.037037	0.349624	0.34626	11649	tags=84%, list=21%, signal=67%	CD80/IFNG/KLRD1/CD86/IL6/FASLG/CD28/PRF1/GZMB/HLA-DQA1/HLA-DMB/HLA-DQA2/HLA-DOA/KIR2DL1/KLRC1/HLA-DPA1/HLA-DQB1/HLA-DOB/TNF/FAS/KIR2DL3/HLA-DPB1/HLA-DRB5/KIR3DL2/HLA-DRA/HLA-F/HLA-DRB1/HLA-DMA/HLA-G/KIR3DL1/IL1B
BRCA	KEGG_OLFACTORY_TRANSDUCTION	KEGG_OLFACTORY_TRANSDUCTION	384	0.525254	1.4533	0.010101	0.939394	0.939394	9013	tags=41%, list=16%, signal=35%	OR4S2/OR5AR1/OR8H1/OR6C6/OR8B4/OR8U1/OR4A15/OR10J1/OR4M2/OR2T29/OR5M3/OR10T2/OR8H3/OR13C9/OR10Z1/OR4D10/OR6C4/OR9G4/OR8G2P/OR2T6/OR8B8/OR2AG1/OR1E2/OR52A1/OR10G7/OR10G4/OR9G1/OR4K17/OR6C74/OR10K1/OR6X1/OR8I2/OR6C65/OR2F1/OR6C3/OR52E2/OR5T3/OR5V1/OR4K5/OR10A7/OR8D2/OR10S1/OR4F5/OR8J3/OR2M7/OR2T2/OR8K5/OR4K2/OR2J2/OR4M1/OR4D5/OR8B12/OR6Y1/OR5B3/OR8J1/OR51S1/OR4X2/OR5AP2/OR5I1/OR4C46/OR5AS1/OR13C4/O…
	KEGG_RIG_I_LIKE_RECEPTOR_SIGNALING_PATHWAY	KEGG_RIG_I_LIKE_RECEPTOR_SIGNALING_PATHWAY	71	0.58912	1.44951	0.0117647	0.939394	0.939394	11436	tags=23%, list=20%, signal=18%	IFNA16/IFNA10/IFNA4/IFNA13/IFNA17/IFNA6/IFNA7/CXCL8/IFNK/IFNA14/IFNA21/IFNW1/IFNB1/IFNA1/IFNA2/TNF
	KEGG_ASCORBATE_AND_ALDARATE_METABOLISM	KEGG_ASCORBATE_AND_ALDARATE_METABOLISM	25	0.654199	1.43015	0.0253165	0.939394	0.939394	6362	tags=40%, list=11%, signal=36%	UGT1A5/UGT1A4/UGT1A10/UGT1A1/UGT1A3/UGT1A7/UGT1A8/UGT1A9/UGT1A6/UGT2A3
	KEGG_PORPHYRIN_AND_CHLOROPHYLL_METABOLISM	KEGG_PORPHYRIN_AND_CHLOROPHYLL_METABOLISM	41	0.626058	1.45689	0.025641	0.939394	0.939394	6362	tags=27%, list=11%, signal=24%	UGT1A5/UGT1A4/UGT1A10/UGT1A1/UGT1A3/UGT1A7/UGT1A8/UGT1A9/UGT1A6/CP/UGT2A3
	KEGG_CYTOSOLIC_DNA_SENSING_PATHWAY	KEGG_CYTOSOLIC_DNA_SENSING_PATHWAY	55	0.613635	1.4766	0.0365854	0.939394	0.939394	10434	tags=24%, list=18%, signal=19%	IFNA16/IFNA10/IFNA4/IFNA13/IFNA17/IFNA6/IFNA7/IFNA14/IL1B/IFNA21/IFNB1/IFNA1/IFNA2
CESC	KEGG_STARCH_AND_SUCROSE_METABOLISM	KEGG_STARCH_AND_SUCROSE_METABOLISM	52	-0.692069	-1.69531	0.0208333	1	1	9082	tags=40%, list=16%, signal=34%	UGT1A10/AMY2B/UGT1A1/SI/UGT2B17/GYS2/UGT2B7/ENPP1/UGT2B28/G6PC/UGT2A1/MGAM/G6PC2/UGT2B10/UGT2A3/UGT1A8/ENPP3/TREH/UGT2B15/AMY1B/AMY1C
	KEGG_ASCORBATE_AND_ALDARATE_METABOLISM	KEGG_ASCORBATE_AND_ALDARATE_METABOLISM	25	-0.732331	-1.50199	0.04	1	1	9082	tags=44%, list=16%, signal=37%	UGT1A10/UGT1A1/UGT2B17/UGT2B7/MIOX/UGT2B28/UGT2A1/UGT2B10/UGT2A3/UGT1A8/UGT2B15
	KEGG_DRUG_METABOLISM_CYTOCHROME_P450	KEGG_DRUG_METABOLISM_CYTOCHROME_P450	71	-0.595161	-1.47179	0.0408163	1	1	11817	tags=44%, list=21%, signal=35%	FMO3/CYP2C8/CYP3A5/ADH6/CYP2C18/FMO2/AOX1/CYP2D6/UGT1A10/UGT1A1/ADH1A/UGT2B17/GSTA1/UGT2B7/ADH1B/FMO5/UGT2B28/ADH1C/GSTT2/GSTA2/CYP2C9/UGT2A1/UGT2B10/UGT2A3/CYP2C19/CYP2A7/UGT1A8/UGT2B15/CYP2A6/CYP2B6/CYP2A13
	KEGG_PORPHYRIN_AND_CHLOROPHYLL_METABOLISM	KEGG_PORPHYRIN_AND_CHLOROPHYLL_METABOLISM	41	-0.646216	-1.47406	0.0425532	1	1	9082	tags=27%, list=16%, signal=23%	UGT1A10/UGT1A1/UGT2B17/UGT2B7/UGT2B28/CP/UGT2A1/UGT2B10/UGT2A3/UGT1A8/UGT2B15
	KEGG_OLFACTORY_TRANSDUCTION	KEGG_OLFACTORY_TRANSDUCTION	384	0.465544	1.34543	0.0491803	1	1	5766	tags=30%, list=10%, signal=27%	OR8U1/OR1A2/OR9G1/OR10J3/OR10K1/OR10AG1/OR8G2P/OR52A1/OR4L1/OR5T1/OR1S2/OR4C12/OR4S2/OR6Y1/OR4C13/OR5AS1/OR5M10/OR5B17/OR9G4/OR2T2/OR5M3/OR2T29/OR4B1/OR7E24/OR5I1/OR5D18/OR2T4/OR5B3/OR8B4/OR8D2/OR6C3/OR6C65/OR10G3/OR8J1/OR4D9/OR6C74/OR13C3/OR8G5/OR56A4/OR2V2/OR4D10/OR2T6/OR51M1/OR4F5/OR9I1/OR51B4/OR10G8/OR2S2/OR6C2/OR6K3/OR8H2/OR2AK2/OR4K15/OR2M2/OR4N2/OR6C70/OR51B5/OR4F15/OR6C68/OR51B2/OR14I1/OR…
CHOL	KEGG_NEUROACTIVE_LIGAND_RECEPTOR_INTERACTION	KEGG_NEUROACTIVE_LIGAND_RECEPTOR_INTERACTION	271	-0.576188	-1.35018	0.0111111	1	1	11917	tags=41%, list=21%, signal=32%	CYSLTR1/LEPR/P2RX6/CYSLTR2/NTSR1/GABRB3/LPAR3/ADRA1D/P2RY13/DRD3/GRIA4/LPAR1/PRL/GPR156/S1PR4/TACR3/P2RY14/GCGR/GRPR/AVPR2/HTR1F/GRIK2/P2RX5/DRD1/P2RY10/CHRM2/PTGDR/TACR1/P2RY4/OPRK1/PRSS1/CHRNB2/ADRB3/AVPR1A/LHCGR/GALR1/ADORA2A/PLG/CHRNA1/ADRB2/GABRG1/GRIA2/UTS2R/ADRB1/PRSS2/GRIA3/HTR5A/CTSG/CHRM3/ADRA1A/GH1/MCHR2/HTR7/CNR2/OPRM1/VIPR2/CHRNA7/CHRNA3/RXFP2/GABRA5/NPFFR2/GRM3/CNR1/CCKBR/MCHR1/GLP1…
	KEGG_REGULATION_OF_AUTOPHAGY	KEGG_REGULATION_OF_AUTOPHAGY	34	-0.807436	-1.51773	0.0294118	1	1	3663	tags=18%, list=6%, signal=17%	IFNA1/INS/IFNA6/IFNA17/IFNA2/IFNA8
COAD	KEGG_OLFACTORY_TRANSDUCTION	KEGG_OLFACTORY_TRANSDUCTION	384	0.65079	1.55735	0.00990099	0.673913	0.673913	9587	tags=50%, list=17%, signal=42%	OR51A4/OR5F1/OR4A16/OR10A6/OR51G1/OR11H1/OR8H3/OR5M10/OR6C6/OR5B17/OR8B4/OR4C12/OR5A2/OR5T1/OR5AR1/OR1A1/OR2T27/OR10K2/OR5M9/OR4F3/OR8B12/OR4C46/OR6K6/OR6C65/OR5AN1/OR4D9/OR2J2/OR51S1/OR6C3/OR11L1/OR8G1/OR5L1/OR4K17/OR5P2/OR2T6/OR2Z1/OR4K13/OR13C8/OR5A1/OR51F1/OR7G2/OR1B1/OR7G3/OR10P1/OR51T1/OR5M8/OR10K1/OR10Z1/OR10J1/OR4X2/OR2F2/OR6K2/OR10T2/OR1S2/OR9G4/OR4K15/OR52E2/OR12D3/OR4D10/OR8G2P/OR5J2/O…
	KEGG_RIG_I_LIKE_RECEPTOR_SIGNALING_PATHWAY	KEGG_RIG_I_LIKE_RECEPTOR_SIGNALING_PATHWAY	71	0.629178	1.3637	0.0105263	0.673913	0.673913	7861	tags=17%, list=14%, signal=15%	IFNA16/IFNA4/IFNA8/IFNA2/IFNA14/IFNA17/IFNA6/IFNA7/IFNW1/IFNK/IFNA13/IFNA21
	KEGG_REGULATION_OF_AUTOPHAGY	KEGG_REGULATION_OF_AUTOPHAGY	34	0.715516	1.41405	0.0108696	0.673913	0.673913	7861	tags=29%, list=14%, signal=25%	IFNA16/IFNA4/IFNA8/IFNA2/IFNA14/IFNA17/IFNA6/IFNA7/IFNA13/IFNA21
	KEGG_ANTIGEN_PROCESSING_AND_PRESENTATION	KEGG_ANTIGEN_PROCESSING_AND_PRESENTATION	81	0.607791	1.3363	0.0208333	0.8	0.8	7861	tags=21%, list=14%, signal=18%	IFNA16/IFNA4/IFNA8/IFNA2/IFNA14/IFNA17/IFNA6/KIR3DL1/IFNA7/KIR2DL1/KIR2DL3/KIR2DS4/KIR3DL2/KIR3DL3/KLRD1/IFNA13/IFNA21
	KEGG_CYTOSOLIC_DNA_SENSING_PATHWAY	KEGG_CYTOSOLIC_DNA_SENSING_PATHWAY	55	0.640163	1.34105	0.0215054	0.8	0.8	7861	tags=18%, list=14%, signal=16%	IFNA16/IFNA4/IFNA8/IFNA2/IFNA14/IFNA17/IFNA6/IFNA7/IFNA13/IFNA21
DLBC	KEGG_OLFACTORY_TRANSDUCTION	KEGG_OLFACTORY_TRANSDUCTION	384	-0.718009	-1.32973	0.00990099	1	1	9446	tags=48%, list=17%, signal=40%	OR13J1/OR52B6/OR6N1/OR2D2/OR4E2/OR6N2/OR10C1/OR8D1/OR1D5/OR51I1/OR4K14/OR2J3/OR7C2/OR2V2/OR13G1/CALML3/OR10Q1/OR7A10/OR5K1/OR2C3/OR2H2/OR5AN1/OR6C3/OR2T6/OR4C15/OR1C1/OR2L13/OR2D3/OR8H1/OR13C8/OR6V1/OR5M1/OR2B11/CLCA4/OR52E4/OR4F6/OR8I2/OR5AU1/OR52B4/OR2Y1/OR5AK2/OR1E1/OR5M9/OR10Z1/OR5K2/OR1D4/OR51V1/OR9Q2/OR4K2/OR4D6/OR6A2/OR1L6/OR1E2/OR8D4/OR5C1/OR52I1/OR52A1/OR10H3/OR10H5/OR2T2/OR10A2/OR13C9/O…
ESCA	KEGG_OLFACTORY_TRANSDUCTION	KEGG_OLFACTORY_TRANSDUCTION	384	0.473604	1.48794	0.0104167	1	1	12454	tags=47%, list=22%, signal=37%	OR10G4/OR5L2/OR2M5/OR2J3/OR5M10/OR14C36/OR52B4/OR10A6/OR2T5/OR11H6/OR4C46/OR6B1/OR11H4/OR2L3/OR6K3/OR51A2/OR5F1/OR4N5/OR10H4/GUCA1A/OR4L1/OR4A16/OR5T2/OR12D2/OR5M8/OR5AR1/OR4B1/OR2W1/OR2C3/OR5T1/OR2L13/OR4A15/OR8I2/OR7C2/OR5V1/OR10S1/OR1I1/OR4N2/OR8H2/OR13C4/OR2T8/OR5AS1/OR2T6/OR4K13/OR6X1/OR9I1/OR2T2/OR2L2/OR4C11/OR6N1/OR4F15/OR2M2/OR10C1/OR4F6/OR4A47/OR10H2/OR7A5/OR4E2/OR5AK2/OR6C68/OR9G4/OR52L…
	KEGG_LINOLEIC_ACID_METABOLISM	KEGG_LINOLEIC_ACID_METABOLISM	29	-0.6282	-1.69636	0.0384615	1	1	8031	tags=45%, list=14%, signal=38%	CYP3A43/PLA2G12B/PLA2G2D/PLA2G2C/PLA2G2A/CYP2J2/CYP2C8/CYP2C18/CYP3A4/PLA2G10/CYP2C19/CYP3A5/CYP2C9
	KEGG_SPHINGOLIPID_METABOLISM	KEGG_SPHINGOLIPID_METABOLISM	39	-0.559565	-1.71263	0.0384615	1	1	16005	tags=41%, list=28%, signal=29%	SPTLC2/SPHK2/GALC/SGMS2/ENPP7/SMPD2/SGPP2/UGT8/ASAH2/NEU2/ACER2/DEGS2/GAL3ST1/SMPD3/ACER1/NEU4
	KEGG_TYROSINE_METABOLISM	KEGG_TYROSINE_METABOLISM	42	-0.560098	-1.71544	0.0434783	1	1	5942	tags=24%, list=11%, signal=21%	ALDH3B1/TPO/DBH/HGD/ADH1C/ADH6/TYR/DDC/ADH1B/ADH4
	KEGG_SYSTEMIC_LUPUS_ERYTHEMATOSUS	KEGG_SYSTEMIC_LUPUS_ERYTHEMATOSUS	135	0.47022	1.3546	0.0444444	1	1	21244	tags=63%, list=38%, signal=39%	H2BC1/H2AB2/H2AC1/H2AB3/H2AB1/ACTN2/H2BW1/FCGR1A/H2BW2/H2AC19/FCGR3A/C8A/H4C7/GRIN2A/H2AC18/FCGR2A/MACROH2A2/H3Y1/CD86/H3C13/CD80/FCGR2C/ACTN3/H2BC13/HLA-DQA2/FCGR2B/H3C1/H2BU1/H4C2/H2BC3/H2BC6/H2AC16/CD40/H4C14/C1S/H4C15/H4C11/H3C12/H2AC17/H4C1/H3C14/H2AC21/C1R/H3C7/H4C12/IL10/H2BC4/H2AC11/H2BC17/C1QB/H4C13/C1QA/H2BC15/C1QC/H2AC4/H2AC14/C4A/H3C10/H4C8/C8B/H2AC13/H2AC8/H2BC14/IFNG/H2AC20/H2AW/HLA…
GBM	KEGG_SPHINGOLIPID_METABOLISM	KEGG_SPHINGOLIPID_METABOLISM	39	0.653413	1.49645	0.0263158	1	1	7075	tags=18%, list=13%, signal=16%	NEU2/PLPP2/ENPP7/GAL3ST1/UGT8/SPHK1/SGMS2
	KEGG_NOD_LIKE_RECEPTOR_SIGNALING_PATHWAY	KEGG_NOD_LIKE_RECEPTOR_SIGNALING_PATHWAY	62	0.684124	1.70884	0.0277778	1	1	8590	tags=44%, list=15%, signal=37%	CCL7/CCL13/IL6/CXCL8/CXCL1/CASP5/BIRC3/CCL8/IL1B/NLRC4/NOD2/PYDC1/MAPK13/NAIP/CXCL2/CARD18/TNF/NLRP3/CCL2/IL18/MEFV/PSTPIP1/PYCARD/CCL5/TNFAIP3/CASP1/CARD6
	KEGG_LEISHMANIA_INFECTION	KEGG_LEISHMANIA_INFECTION	69	0.620075	1.58593	0.0294118	1	1	12010	tags=51%, list=21%, signal=40%	CR1/IL1A/IFNG/IL10/PTGS2/FCGR3B/IL1B/NCF1/MAPK13/TNF/FCGR1A/ITGAM/TLR2/NCF2/NCF4/FCGR2A/PTPN6/HLA-DMB/FCGR3A/ITGB2/FCGR2C/PRKCB/CYBA/C3/HLA-DOA/HLA-DQA1/HLA-DMA/HLA-DQB1/TLR4/HLA-DPA1/HLA-DQA2/HLA-DRA/HLA-DRB1/IFNGR1/TGFB1
	KEGG_OTHER_GLYCAN_DEGRADATION	KEGG_OTHER_GLYCAN_DEGRADATION	16	0.820148	1.59714	0.037037	1	1	516	tags=6%, list=1%, signal=6%	NEU2
	KEGG_CHEMOKINE_SIGNALING_PATHWAY	KEGG_CHEMOKINE_SIGNALING_PATHWAY	188	0.485002	1.43385	0.04	1	1	8852	tags=30%, list=16%, signal=26%	PPBPP1/CCL7/CCL20/CXCL6/CCL13/CCL23/CXCL5/CCL18/PPBP/CXCL3/CXCL8/CXCR1/CXCL1/CXCR2/ITK/PF4/PF4V1/CCL8/CCL3L3/CCR3/NCF1/CXCL13/PIK3CG/CCL3/GNGT2/CXCL2/CCL4L2/CCL4/CCL1/JAK3/XCR1/CCR5/DOCK2/VAV1/PIK3R5/CCR1/CCL2/CCR6/CCR9/CCR2/CCL26/HCK/RAC2/FGR/PLCB2/WAS/CCL5/CXCL14/XCL2/LYN/CCL28/CCR7/PRKCB/CXCR6/CCL24/CX3CR1/PRKCD
HNSC	KEGG_NEUROACTIVE_LIGAND_RECEPTOR_INTERACTION	KEGG_NEUROACTIVE_LIGAND_RECEPTOR_INTERACTION	271	0.473241	1.33825	0.0344828	1	1	15208	tags=43%, list=27%, signal=32%	GRM1/GHSR/OPRK1/GABRA5/MC3R/GH2/GRIK2/NPFFR2/AGTR1/GRID2/NTSR2/HCRTR2/MCHR2/GRPR/CCKBR/GRIA2/CSH1/ADRA2B/GLRA3/CHRNB4/LHCGR/NMUR2/GLRB/DRD3/HTR4/GCGR/P2RX3/CHRM1/FSHR/F2/TACR3/MTNR1A/HTR2C/CHRNB2/MAS1/CHRM3/NPY2R/GABRB2/TAAR1/HTR1E/CHRM4/PTH2R/CRHR1/MC5R/SCTR/NMUR1/MC4R/GABRR1/LPAR4/DRD5/GHRHR/HTR2A/TSHB/GRM8/GABRG3/NPY5R/GABRB3/NPY1R/GLP2R/NPBWR2/OPRD1/NPBWR1/PTH1R/SSTR4/CALCR/GABRD/LEP/ADRA2A/G…
	KEGG_CYTOSOLIC_DNA_SENSING_PATHWAY	KEGG_CYTOSOLIC_DNA_SENSING_PATHWAY	55	-0.581629	-1.50128	0.0357143	1	1	10690	tags=45%, list=19%, signal=37%	POLR3A/IFNA16/CCL5/POLR3B/CASP1/RIPK3/PYCARD/IL1B/POLR3G/IL33/DDX58/IFNB1/IFNA13/IRF7/IFNA21/CXCL10/AIM2/IL18/ZBP1/IFNA2/IFNA8/IFNA17/IFNA7/IFNA4/IFNA10
	KEGG_RIG_I_LIKE_RECEPTOR_SIGNALING_PATHWAY	KEGG_RIG_I_LIKE_RECEPTOR_SIGNALING_PATHWAY	71	-0.54675	-1.49564	0.0434783	1	1	10179	tags=30%, list=18%, signal=24%	NLRX1/CASP10/DDX58/TNF/IFIH1/ISG15/IL12B/IFNB1/IFNA13/IRF7/IFNA21/CXCL10/DDX3Y/IFNE/IFNK/IFNA2/IFNA8/IFNA17/IFNA7/IFNA4/IFNA10
KICH	KEGG_OLFACTORY_TRANSDUCTION	KEGG_OLFACTORY_TRANSDUCTION	384	-0.569068	-1.33866	0.0103093	1	1	6372	tags=27%, list=11%, signal=24%	OR10A3/OR5AU1/OR52E8/OR52L1/OR52B6/OR2A12/OR51L1/OR13D1/OR51S1/OR1L4/OR5P2/OR12D3/OR6T1/CNGA3/OR52W1/OR7C1/OR2H1/OR6V1/OR51B4/OR7E24/CLCA4/OR7A5/OR10G4/OR1L6/OR51I1/OR10G7/OR4D5/OR51F2/OR5C1/GUCA1C/OR6M1/OR52H1/OR51M1/OR52N2/OR51B5/OR6A2/CAMK2A/OR11A1/OR51Q1/OR56A3/OR3A3/OR56A4/OR13C3/OR56A1/OR5T1/OR4F4/OR14J1/OR6C1/OR6B3/OR10A4/OR5M1/OR1S2/OR52M1/OR13C4/OR10T2/OR10K2/OR5H2/OR4F5/OR6C68/OR1D4/OR2…
	KEGG_ASCORBATE_AND_ALDARATE_METABOLISM	KEGG_ASCORBATE_AND_ALDARATE_METABOLISM	25	0.792006	1.60038	0.0285714	1	1	5715	tags=40%, list=10%, signal=36%	UGT1A1/UGT1A8/UGT1A10/UGT1A5/UGT1A7/UGT2A1/UGT1A6/UGT1A4/UGT2B10/UGT2B28
	KEGG_STARCH_AND_SUCROSE_METABOLISM	KEGG_STARCH_AND_SUCROSE_METABOLISM	52	0.629298	1.48621	0.0333333	1	1	5833	tags=25%, list=10%, signal=22%	UGT1A1/UGT1A8/UGT1A10/UGT1A5/UGT1A7/UGT2A1/UGT1A6/AMY2A/UGT1A4/UGT2B10/MGAM/UGT2B28/ENPP3
	KEGG_PORPHYRIN_AND_CHLOROPHYLL_METABOLISM	KEGG_PORPHYRIN_AND_CHLOROPHYLL_METABOLISM	41	0.796587	1.679	0.037037	1	1	5715	tags=29%, list=10%, signal=26%	UGT1A1/UGT1A8/FTMT/UGT1A10/UGT1A5/UGT1A7/UGT2A1/UGT1A6/UGT1A4/UGT2B10/ALAS2/UGT2B28
	KEGG_RETINOL_METABOLISM	KEGG_RETINOL_METABOLISM	64	0.583646	1.44128	0.0416667	1	1	5715	tags=27%, list=10%, signal=24%	UGT1A1/UGT1A8/UGT1A10/UGT1A5/UGT1A7/CYP2C18/UGT2A1/UGT1A6/BCO1/UGT1A4/RDH8/CYP2C9/ALDH1A2/UGT2B10/CYP4A22/DGAT2/UGT2B28
KIRC	KEGG_OLFACTORY_TRANSDUCTION	KEGG_OLFACTORY_TRANSDUCTION	384	-0.452794	-1.16345	0.00990099	0.924242	0.924242	14243	tags=42%, list=25%, signal=31%	OR2H1/OR56B1/OR11H1/OR6Y1/GUCA1A/OR1C1/OR13F1/OR13C4/OR10A2/OR11H4/OR2A14/OR2M4/OR9A4/OR4P4/OR56A4/OR10J5/OR10J3/OR8D4/CALML5/OR5AU1/CLCA1/OR7A5/OR10G2/OR51M1/OR10K2/OR5M1/OR4E2/OR5T3/CALML6/OR1I1/OR7E24/OR10J1/OR51T1/OR5J2/OR4D1/OR13J1/OR2A25/OR10A7/OR52M1/PRKACG/OR6K2/OR10H5/OR2L2/OR10H4/OR1J1/OR10S1/OR2F2/OR1E2/OR2F1/CAMK2A/OR51G2/OR2Y1/OR2AG1/OR14A16/OR52D1/OR52B2/OR5V1/OR13C3/OR10G4/OR10G8/O…
KIRP	KEGG_OLFACTORY_TRANSDUCTION	KEGG_OLFACTORY_TRANSDUCTION	384	0.445254	1.33981	0.015625	1	1	6646	tags=33%, list=12%, signal=29%	OR5B17/OR6C76/OR5H2/OR10Z1/OR4A15/OR5M3/OR5L2/OR5D16/OR8G1/OR8D2/OR4F3/OR10A6/OR14C36/OR6C70/OR52A5/OR5L1/OR10G9/OR9G1/OR6K3/OR2M4/OR6N2/OR52E2/OR2M2/OR5T2/OR5D18/OR2M5/OR5F1/OR52E6/OR11L1/OR13H1/OR7A10/OR6C74/OR4F4/OR1N1/OR5D14/OR4C46/OR2T12/OR11A1/OR5M8/OR10C1/OR4F5/OR10G4/OR6K2/OR10J3/OR10K1/OR1C1/OR2H1/OR4C15/OR51B5/OR10A4/OR51B4/OR4D9/OR4M1/OR1L3/OR4K14/OR1J4/OR14A16/OR2T33/OR52E4/OR13G1/OR5…
LAML	KEGG_PENTOSE_AND_GLUCURONATE_INTERCONVERSIONS	KEGG_PENTOSE_AND_GLUCURONATE_INTERCONVERSIONS	28	0.76584	1.48025	0.0169492	1	1	8437	tags=50%, list=15%, signal=43%	UGT1A1/UGT2B7/UGT1A6/UGT2A3/UGT1A4/UGT1A9/UGT2B4/UGT1A10/UGT1A3/UGT1A7/UGT2B10/UGT1A8/UGT2B11/UGT2A1
	KEGG_PORPHYRIN_AND_CHLOROPHYLL_METABOLISM	KEGG_PORPHYRIN_AND_CHLOROPHYLL_METABOLISM	41	0.757812	1.54126	0.0338983	1	1	8938	tags=37%, list=16%, signal=31%	UGT1A1/UGT2B7/UGT1A6/UGT2A3/UGT1A4/UGT1A9/UGT2B4/UGT1A10/UGT1A3/UGT1A7/UGT2B10/UGT1A8/UGT2B11/UGT2A1/CP
	KEGG_ASCORBATE_AND_ALDARATE_METABOLISM	KEGG_ASCORBATE_AND_ALDARATE_METABOLISM	25	0.762238	1.45931	0.0350877	1	1	8437	tags=56%, list=15%, signal=48%	UGT1A1/UGT2B7/UGT1A6/UGT2A3/UGT1A4/UGT1A9/UGT2B4/UGT1A10/UGT1A3/UGT1A7/UGT2B10/UGT1A8/UGT2B11/UGT2A1
LGG	KEGG_CYTOKINE_CYTOKINE_RECEPTOR_INTERACTION	KEGG_CYTOKINE_CYTOKINE_RECEPTOR_INTERACTION	264	0.609699	1.92903	0.0138889	0.19195	0.167291	14411	tags=59%, list=25%, signal=45%	GH2/CCL11/IL5RA/IL22/TNFSF14/IFNB1/IL2/CCL7/CD40LG/IL21/IFNG/CSF2/CD70/CXCL10/CXCR3/LIF/CXCR6/XCR1/CXCL9/CXCL11/TNFRSF11B/CCR5/CCR2/CCL20/CCL23/FASLG/IL22RA1/IL6/CLCF1/CCR8/IFNLR1/CXCL6/HGF/XCL2/IL15/CCR4/IL10/IL2RA/IL22RA2/IL7R/IL1A/IL2RB/IFNA10/CCL22/TNFSF8/IL9R/CSF2RB/CCL15/CCR7/XCL1/TNFRSF13B/TNFRSF12A/IL12RB1/IL2RG/CCR3/OSM/IL12B/IFNA13/IL23R/CCL5/IL24/TNFSF11/TGFB2/IL18/IL7/CCL8/CCL21/OSMR/…
	KEGG_ALLOGRAFT_REJECTION	KEGG_ALLOGRAFT_REJECTION	35	0.743074	1.84773	0.0147059	0.19195	0.167291	12134	tags=80%, list=21%, signal=63%	IL2/CD80/CD40LG/IFNG/FASLG/IL10/CD28/HLA-DQA2/HLA-DQA1/HLA-DOA/IL12B/CD86/PRF1/HLA-DMB/HLA-DQB1/HLA-DOB/CD40/HLA-DPA1/HLA-DRB5/HLA-DMA/HLA-G/FAS/HLA-DPB1/GZMB/HLA-F/HLA-DRB1/HLA-DRA/TNF
	KEGG_PRIMARY_IMMUNODEFICIENCY	KEGG_PRIMARY_IMMUNODEFICIENCY	35	0.744838	1.85212	0.0147059	0.19195	0.167291	9081	tags=57%, list=16%, signal=48%	ICOS/CD40LG/CD3D/CD3E/CD8B/CIITA/IL7R/LCK/TNFRSF13B/JAK3/IL2RG/PTPRC/BTK/ZAP70/BLNK/CD19/RAG1/AICDA/CD40/CD8A
	KEGG_ASCORBATE_AND_ALDARATE_METABOLISM	KEGG_ASCORBATE_AND_ALDARATE_METABOLISM	25	0.73357	1.70114	0.0151515	0.19195	0.167291	5063	tags=36%, list=9%, signal=33%	UGT1A5/UGT2B17/UGT2B15/UGT2B10/UGT1A8/UGT1A4/UGT2B4/UGT1A1/UGT1A6
	KEGG_ASTHMA	KEGG_ASTHMA	28	0.708811	1.69133	0.0151515	0.19195	0.167291	12134	tags=79%, list=21%, signal=62%	CCL11/CD40LG/RNASE3/IL10/HLA-DQA2/PRG2/HLA-DQA1/HLA-DOA/HLA-DMB/HLA-DQB1/IL3/HLA-DOB/CD40/HLA-DPA1/HLA-DRB5/HLA-DMA/FCER1G/HLA-DPB1/HLA-DRB1/FCER1A/HLA-DRA/TNF
LIHC	KEGG_GLYCINE_SERINE_AND_THREONINE_METABOLISM	KEGG_GLYCINE_SERINE_AND_THREONINE_METABOLISM	31	-0.664929	-1.6014	0.04	1	1	13667	tags=81%, list=24%, signal=61%	PSAT1/MAOA/AOC3/GCAT/MAOB/ALAS1/AMT/SRR/GAMT/GATM/AGXT2/GLYCTK/GLDC/SHMT1/SDS/CTH/PIPOX/DMGDH/CBS/AGXT/SARDH/BHMT/DAO/GNMT/ALAS2
	KEGG_FATTY_ACID_METABOLISM	KEGG_FATTY_ACID_METABOLISM	42	-0.615677	-1.66244	0.0434783	1	1	12927	tags=79%, list=23%, signal=61%	ACADVL/CPT2/ACSL5/ECI1/HADHB/ECHS1/ALDH9A1/HADH/ACADM/ACSL6/ACAT2/ACAA2/CPT1A/ACAT1/ACOX1/ECI2/ACAA1/ACADS/ALDH7A1/ADH6/ALDH2/ADH1C/ACADSB/ACSL1/GCDH/EHHADH/ADH1A/ADH1B/ADH4/ADH7/CYP4A11/ACADL/CYP4A22
	KEGG_TAURINE_AND_HYPOTAURINE_METABOLISM	KEGG_TAURINE_AND_HYPOTAURINE_METABOLISM	10	0.76172	1.31655	0.0441176	1	1	2825	tags=20%, list=5%, signal=19%	GAD2/GAD1
LUAD	KEGG_OLFACTORY_TRANSDUCTION	KEGG_OLFACTORY_TRANSDUCTION	384	0.462205	1.43171	0.0153846	1	1	6073	tags=32%, list=11%, signal=29%	OR8K1/OR4A15/OR8J3/OR4C46/OR2M7/OR6Q1/OR4P4/OR10Z1/OR51A2/OR4C15/OR51F1/OR5I1/OR4N4/OR5F1/OR51A4/OR14C36/OR10A7/OR51V1/OR5L2/OR4C12/OR2T6/OR5T1/OR8H1/OR2T34/OR8U1/OR51A7/OR5M1/OR7A17/OR4N5/OR6C4/OR5AC2/OR4C11/OR10G8/OR2M2/OR5M3/OR4K5/OR5J2/OR4D10/OR4K1/OR8I2/OR4D6/OR2M3/OR4A5/OR9Q2/OR5AS1/OR5H2/OR9G1/OR4L1/OR5M9/OR6C6/OR10S1/OR2V2/OR1S2/OR2B3/OR2T12/OR4S2/OR1F1/OR9K2/OR4K2/OR5D14/OR6N2/OR51G2/OR6…
	KEGG_SYSTEMIC_LUPUS_ERYTHEMATOSUS	KEGG_SYSTEMIC_LUPUS_ERYTHEMATOSUS	135	0.478271	1.3223	0.0166667	1	1	10832	tags=35%, list=19%, signal=28%	H2AB2/H2AC1/H2ACP1/H2AB1/H2BC3/H4C6/H4C13/GRIN2A/H2AB3/FCGR2B/FCGR1A/H2AC18/H3C11/C9/H2AC12/H2AC4/H2BC10/GRIN2B/H2AC21/H2BC1/H3C7/IL10/H2BC14/H3C15/FCGR3B/H4C1/H2AC19/H2AC14/CD86/H3C12/H2BC17/CD80/H2AC11/FCGR3A/H2AC7/H2BW1/FCGR2A/H2BC13/H2AC16/H2BC7/H4C14/FCGR2C/H3C13/H2BC9/H3C1/H2BC11/H3C4
	KEGG_ANTIGEN_PROCESSING_AND_PRESENTATION	KEGG_ANTIGEN_PROCESSING_AND_PRESENTATION	81	0.560341	1.48513	0.0333333	1	1	3939	tags=9%, list=7%, signal=8%	IFNA6/IFNA13/IFNA8/IFNA2/IFNA4/IFNA10/IFNA7
	KEGG_CELL_CYCLE	KEGG_CELL_CYCLE	125	0.481332	1.2899	0.0363636	1	1	18647	tags=56%, list=33%, signal=38%	TTK/MAD2L1/ORC1/CDC6/CCNE1/CDC25C/CCNE2/CCNA2/BUB1/CDK1/CDC45/CCNB2/BUB1B/CDKN2A/PLK1/CDC25A/ESPL1/PKMYT1/CDC20/PTTG1/CHEK1/SMC1B/ORC6/CCNB1/DBF4/MCM2/MCM6/E2F2/RBL1/CDKN2C/CDC7/MCM4/GADD45A/MCM5/MAD2L2/SKP2/CDK4/TGFB3/CDK2/MCM7/MYC/CHEK2/ORC5/YWHAG/TGFB1/CDKN2D/PCNA/E2F1/SFN/ANAPC11/BUB3/CDC27/HDAC2/YWHAQ/CCNA1/TFDP1/YWHAH/CDK6/ANAPC10/CCNB3/TGFB2/PRKDC/CDKN1A/CDC26/SKP1/CDC25B/RB1/RBX1/YWHAZ/OR…
LUSC	KEGG_OLFACTORY_TRANSDUCTION	KEGG_OLFACTORY_TRANSDUCTION	384	-0.718063	-1.45445	0.00990099	0.614035	0.614035	6018	tags=45%, list=11%, signal=41%	CLCA1/OR10A6/OR52H1/OR10A4/OR6K6/OR4F4/OR2L2/OR4F17/OR13G1/OR6C68/OR6A2/OR2J3/OR1E2/OR2T10/OR1L6/OR10A5/OR2AK2/OR2L3/OR1N1/OR6N2/OR9I1/OR10T2/OR9K2/OR4K17/OR52E4/OR1L4/OR2G2/OR4D1/OR6V1/OR2M2/OR10J5/OR11G2/OR5AN1/OR13C2/OR5T3/OR10AG1/OR7A17/OR8G2P/OR4F6/OR2W1/OR13C4/OR5K1/OR2B3/OR7G2/OR7D4/OR5M8/OR2J2/OR5J2/OR10G3/OR4D6/OR8D4/OR10G7/OR2M4/OR10H4/OR13C8/OR5AK2/OR4E2/OR5M3/OR4N2/OR7G3/OR1I1/OR1L1/O…
	KEGG_CYTOSOLIC_DNA_SENSING_PATHWAY	KEGG_CYTOSOLIC_DNA_SENSING_PATHWAY	55	-0.713518	-1.40596	0.01	0.614035	0.614035	6965	tags=22%, list=12%, signal=19%	IFNA8/IFNA21/IFNA5/IFNA10/IFNA17/IFNA6/IFNA13/IFNA2/IFNA4/IFNA7/IFNA14/IFNA16
	KEGG_REGULATION_OF_AUTOPHAGY	KEGG_REGULATION_OF_AUTOPHAGY	34	-0.773141	-1.47296	0.0105263	0.614035	0.614035	10223	tags=38%, list=18%, signal=31%	IFNA8/IFNA21/INS/IFNA5/IFNA10/IFNA17/IFNA6/IFNA13/IFNA2/IFNA4/IFNA7/IFNA14/IFNA16
	KEGG_ANTIGEN_PROCESSING_AND_PRESENTATION	KEGG_ANTIGEN_PROCESSING_AND_PRESENTATION	81	-0.659117	-1.29468	0.02	0.721649	0.721649	6965	tags=15%, list=12%, signal=13%	IFNA8/IFNA21/IFNA5/IFNA10/IFNA17/IFNA6/IFNA13/IFNA2/IFNA4/IFNA7/IFNA14/IFNA16
	KEGG_RIG_I_LIKE_RECEPTOR_SIGNALING_PATHWAY	KEGG_RIG_I_LIKE_RECEPTOR_SIGNALING_PATHWAY	71	-0.671214	-1.31654	0.0206186	0.721649	0.721649	11520	tags=20%, list=20%, signal=16%	IFNW1/IFNK/IFNA8/IFNA21/IFNA5/IFNA10/IFNA17/IFNA6/IFNA13/IFNA2/IFNA4/IFNA7/IFNA14/IFNA16
MESO	KEGG_ANTIGEN_PROCESSING_AND_PRESENTATION	KEGG_ANTIGEN_PROCESSING_AND_PRESENTATION	81	-0.659025	-1.47525	0.0147059	0.762295	0.762295	5328	tags=11%, list=9%, signal=10%	IFNA2/IFNA13/IFNA21/IFNA14/IFNA1/IFNA8/IFNA16/IFNA10/IFNA6
	KEGG_RIG_I_LIKE_RECEPTOR_SIGNALING_PATHWAY	KEGG_RIG_I_LIKE_RECEPTOR_SIGNALING_PATHWAY	71	-0.747579	-1.63009	0.016129	0.762295	0.762295	8822	tags=20%, list=16%, signal=17%	MAPK10/IFNA4/IFNE/IFNA2/IFNA13/IFNK/IFNA21/IFNA14/IFNA1/IFNW1/IFNA8/IFNA16/IFNA10/IFNA6
	KEGG_CYTOSOLIC_DNA_SENSING_PATHWAY	KEGG_CYTOSOLIC_DNA_SENSING_PATHWAY	55	-0.753346	-1.55556	0.0163934	0.762295	0.762295	8307	tags=20%, list=15%, signal=17%	IL33/IFNA4/IFNA2/IFNA13/IFNA21/IFNA14/IFNA1/IFNA8/IFNA16/IFNA10/IFNA6
	KEGG_REGULATION_OF_AUTOPHAGY	KEGG_REGULATION_OF_AUTOPHAGY	34	-0.78871	-1.5238	0.0163934	0.762295	0.762295	6814	tags=29%, list=12%, signal=26%	IFNA4/IFNA2/IFNA13/IFNA21/IFNA14/IFNA1/IFNA8/IFNA16/IFNA10/IFNA6
	KEGG_TOLL_LIKE_RECEPTOR_SIGNALING_PATHWAY	KEGG_TOLL_LIKE_RECEPTOR_SIGNALING_PATHWAY	101	-0.597267	-1.38897	0.0422535	1	1	5328	tags=11%, list=9%, signal=10%	MAPK10/IFNA4/IFNA2/IFNA13/IFNA21/IFNA14/IFNA1/IFNA8/IFNA16/IFNA10/IFNA6
OV	KEGG_OLFACTORY_TRANSDUCTION	KEGG_OLFACTORY_TRANSDUCTION	384	-0.475157	-1.33639	0.01	0.432558	0.430845	8779	tags=40%, list=16%, signal=34%	OR52W1/OR2K2/CNGA4/OR10G8/OR2M3/OR6B2/OR6X1/OR2H1/OR1A1/OR52A5/OR11L1/OR10A4/OR13C9/OR4K2/OR9A2/OR4D1/PDC/OR4K13/OR8B12/OR6C2/OR14I1/OR2AT4/OR1E1/OR7E24/OR6C68/OR3A2/OR1L4/OR2H2/OR10C1/OR8D4/OR13G1/OR2AK2/OR1D2/OR1L6/OR2AG1/OR7G3/OR13C2/OR5A1/OR11H4/OR2T10/OR4D2/OR6M1/OR52E8/OR2A4/OR52B6/OR52E6/OR5D18/OR2M4/OR1D5/OR13C3/OR9I1/OR6V1/OR5T2/OR8G1/OR56A5/OR51B2/OR6C74/OR56A4/OR1S2/OR2G6/OR56A3/OR2Y1/…
	KEGG_PORPHYRIN_AND_CHLOROPHYLL_METABOLISM	KEGG_PORPHYRIN_AND_CHLOROPHYLL_METABOLISM	41	-0.740524	-1.66553	0.010989	0.432558	0.430845	4494	tags=37%, list=8%, signal=34%	UGT2B17/UGT2A1/UGT2B10/UGT2B11/UGT1A6/UGT2B15/UGT1A3/UGT1A10/UGT1A9/UGT1A8/UGT1A7/UGT2B28/UGT1A4/UGT2A3/UGT1A5
	KEGG_DRUG_METABOLISM_OTHER_ENZYMES	KEGG_DRUG_METABOLISM_OTHER_ENZYMES	51	-0.653394	-1.5026	0.0111111	0.432558	0.430845	9612	tags=33%, list=17%, signal=28%	UGT2B17/UGT2A1/DPYS/UGT2B10/CYP2A7/UGT2B11/UGT1A6/UGT2B15/UGT1A3/UGT1A10/UGT1A9/UGT1A8/UGT1A7/UGT2B28/UGT1A4/UGT2A3/UGT1A5
	KEGG_PENTOSE_AND_GLUCURONATE_INTERCONVERSIONS	KEGG_PENTOSE_AND_GLUCURONATE_INTERCONVERSIONS	28	-0.797047	-1.77894	0.0114943	0.432558	0.430845	4494	tags=54%, list=8%, signal=49%	UGT2B17/UGT2A1/UGT2B10/UGT2B11/UGT1A6/UGT2B15/UGT1A3/UGT1A10/UGT1A9/UGT1A8/UGT1A7/UGT2B28/UGT1A4/UGT2A3/UGT1A5
	KEGG_ASCORBATE_AND_ALDARATE_METABOLISM	KEGG_ASCORBATE_AND_ALDARATE_METABOLISM	25	-0.794281	-1.76958	0.0116279	0.432558	0.430845	4494	tags=60%, list=8%, signal=55%	UGT2B17/UGT2A1/UGT2B10/UGT2B11/UGT1A6/UGT2B15/UGT1A3/UGT1A10/UGT1A9/UGT1A8/UGT1A7/UGT2B28/UGT1A4/UGT2A3/UGT1A5
PAAD	KEGG_REGULATION_OF_AUTOPHAGY	KEGG_REGULATION_OF_AUTOPHAGY	34	0.744247	1.52066	0.025	1	1	2833	tags=18%, list=5%, signal=17%	IFNA7/IFNA14/IFNA6/IFNA4/IFNA10/IFNA13
	KEGG_CYTOSOLIC_DNA_SENSING_PATHWAY	KEGG_CYTOSOLIC_DNA_SENSING_PATHWAY	55	0.723993	1.66537	0.0263158	1	1	2833	tags=11%, list=5%, signal=10%	IFNA7/IFNA14/IFNA6/IFNA4/IFNA10/IFNA13
	KEGG_RIG_I_LIKE_RECEPTOR_SIGNALING_PATHWAY	KEGG_RIG_I_LIKE_RECEPTOR_SIGNALING_PATHWAY	71	0.668474	1.61231	0.027027	1	1	2833	tags=8%, list=5%, signal=8%	IFNA7/IFNA14/IFNA6/IFNA4/IFNA10/IFNA13
	KEGG_TOLL_LIKE_RECEPTOR_SIGNALING_PATHWAY	KEGG_TOLL_LIKE_RECEPTOR_SIGNALING_PATHWAY	101	0.577167	1.43029	0.0277778	1	1	9490	tags=21%, list=17%, signal=17%	IFNA7/IFNA14/IFNA6/IFNA4/IFNA10/IFNA13/SPP1/TLR8/CXCL8/TLR3/TLR7/IL12A/CXCL11/TLR1/TLR2/CD80/CD86/CXCL10/IFNA1/CXCL9/IFNA5
PCPG	KEGG_CALCIUM_SIGNALING_PATHWAY	KEGG_CALCIUM_SIGNALING_PATHWAY	177	0.532376	1.3583	0.0196078	1	1	15334	tags=37%, list=27%, signal=27%	CALML5/HTR5A/P2RX2/AVPR1B/GRIN1/ADRA1A/ADCY8/CCKAR/PRKCG/HTR4/CACNA1I/ADORA2A/CCKBR/ERBB3/P2RX5/GRM5/SPHK1/CACNA1G/TACR3/GRPR/OXTR/GRIN2D/ADCY7/CHRM5/ITPKA/PTAFR/ITPR3/GNA15/HRH2/CAMK2A/CYSLTR2/ADRB1/ADRA1B/GNAL/AVPR1A/PLCB2/P2RX7/ERBB4/HTR2A/HTR2B/CYSLTR1/PDGFRA/PLCE1/ADORA2B/PDE1B/MYLK2/BDKRB2/EGFR/HTR6/CHRM2/TACR2/PRKCB/BDKRB1/ITPKB/NOS3/F2R/GRIN2A/LTB4R2/PLCG2/ADCY3/PDE1A/PRKX/RYR1/PTK2B/CACN…
	KEGG_MATURITY_ONSET_DIABETES_OF_THE_YOUNG	KEGG_MATURITY_ONSET_DIABETES_OF_THE_YOUNG	25	0.781523	1.52631	0.0357143	1	1	5921	tags=48%, list=10%, signal=43%	PDX1/FOXA2/HNF4A/IAPP/NKX2-2/FOXA3/HNF1A/PAX4/NEUROD1/HNF4G/BHLHA15/PKLR
	KEGG_HEMATOPOIETIC_CELL_LINEAGE	KEGG_HEMATOPOIETIC_CELL_LINEAGE	85	0.583771	1.34812	0.0377358	1	1	14753	tags=55%, list=26%, signal=41%	EPO/GYPA/CR2/CR1/CD3G/IL2RA/IL6/TPO/FCGR1A/ITGA4/ITGB3/CD33/IL9R/ITGAM/CSF2RA/CSF2/CD5/IL3/CD8B/CSF3R/IL1R2/DNTT/IL7R/ITGA2/CSF3/GP5/ANPEP/IL5RA/CSF1R/CD19/CD37/CD22/TNF/CD8A/CD1D/CSF1/IL1B/CD4/IL1A/IL4R/CD7/FLT3/MS4A1/ITGA5/CD3E/CD2/CD3D
PRAD	KEGG_OLFACTORY_TRANSDUCTION	KEGG_OLFACTORY_TRANSDUCTION	384	-0.610613	-1.36414	0.00990099	0.704545	0.704545	10390	tags=48%, list=18%, signal=40%	OR51G1/OR4K5/OR4C3/OR2AE1/OR52N2/OR4E2/OR51B4/OR2A14/OR51A7/OR5B12/OR14A16/OR7D4/OR5AK2/OR11H4/OR10G3/OR4F15/OR14C36/OR5H2/OR8G1/OR1A2/OR9I1/OR2G6/OR11A1/OR6Q1/OR14J1/OR13H1/OR5A1/OR2S2/OR4K13/OR2AK2/OR2T34/OR2T4/OR9K2/OR2T3/OR10G7/OR52A1/OR2A25/OR52J3/OR10J5/OR10H2/OR51F1/OR10H5/OR2M3/OR4D10/OR5M11/OR6K3/OR1B1/OR52B2/OR10H3/OR10A6/OR2AT4/OR4K15/OR7A17/OR13C8/OR52N1/OR2G2/OR10G8/OR9G1/OR10A7/OR13…
	KEGG_PENTOSE_AND_GLUCURONATE_INTERCONVERSIONS	KEGG_PENTOSE_AND_GLUCURONATE_INTERCONVERSIONS	28	0.836442	1.95004	0.0384615	0.704545	0.704545	6322	tags=64%, list=11%, signal=57%	UGT1A5/UGT2B10/UGT1A10/UGT2B11/UGT1A1/UGT1A9/UGT1A4/UGT2B28/UGT2A3/UGT2B17/UGT2A1/UGT1A3/UGT2B15/UGT2B7/RPEL1/UGT1A6/UGT1A8/UGT1A7
	KEGG_ASCORBATE_AND_ALDARATE_METABOLISM	KEGG_ASCORBATE_AND_ALDARATE_METABOLISM	25	0.838261	1.87815	0.0434783	0.704545	0.704545	6322	tags=68%, list=11%, signal=60%	UGT1A5/UGT2B10/UGT1A10/UGT2B11/UGT1A1/UGT1A9/UGT1A4/UGT2B28/UGT2A3/UGT2B17/UGT2A1/UGT1A3/UGT2B15/UGT2B7/UGT1A6/UGT1A8/UGT1A7
READ	KEGG_OLFACTORY_TRANSDUCTION	KEGG_OLFACTORY_TRANSDUCTION	384	-0.575204	-1.56576	0.0133333	0.314189	0.293385	4395	tags=28%, list=8%, signal=26%	OR1L6/OR56A5/OR7G1/OR6C65/OR6B1/OR10A2/OR10G8/OR13G1/OR10K2/OR52J3/OR6F1/OR4E2/OR4K1/OR6B2/OR1A1/OR2V2/OR7A17/OR1L3/OR11G2/OR2A5/OR6C70/OR2T2/OR2B3/OR51T1/OR10S1/OR52I2/OR52E8/OR5B12/OR2T33/OR10K1/OR51G2/OR52L1/OR51L1/OR52E2/OR2A12/OR4D2/OR1N2/OR4C3/OR1D4/OR2T3/OR14A16/OR4F6/OR1L1/OR5P3/OR51I1/OR5D16/OR6V1/OR5J2/OR5AC2/OR2T4/OR5K1/OR4M2/OR4B1/OR5M3/OR2T34/OR4C12/OR6C76/OR51B2/OR2T27/OR4M1/OR5M8/O…
	KEGG_ECM_RECEPTOR_INTERACTION	KEGG_ECM_RECEPTOR_INTERACTION	84	0.563508	1.42699	0.0208333	0.314189	0.293385	14644	tags=51%, list=26%, signal=38%	IBSP/THBS4/COL6A6/SV2B/COMP/SPP1/COL11A1/TNN/RELN/ITGA11/COL4A4/SV2C/THBS2/CD36/TNXB/VTN/LAMA2/SDC2/LAMB4/TNC/TNR/ITGA10/ITGB3/ITGA4/SV2A/GP5/FN1/COL5A2/ITGA5/COL5A1/COL6A3/COL5A3/LAMA4/COL1A2/THBS1/COL1A1/COL3A1/ITGB8/ITGAV/COL6A1/ITGA1/COL6A2/ITGA7
	KEGG_HYPERTROPHIC_CARDIOMYOPATHY_HCM	KEGG_HYPERTROPHIC_CARDIOMYOPATHY_HCM	83	0.599194	1.5198	0.0208333	0.314189	0.293385	14900	tags=48%, list=26%, signal=36%	MYH6/SGCG/CACNG2/ACTC1/TGFB3/IGF1/CACNG1/SGCD/ITGA11/CACNA2D1/IL6/CACNG4/CACNG7/TGFB2/LAMA2/CACNG5/SGCA/CACNG6/DES/ITGA10/ITGB3/ITGA4/SLC8A1/MYL3/MYL2/RYR2/MYBPC3/ITGA5/MYH7/DMD/TGFB1/TPM2/TNF/CACNA2D4/ITGB8/ITGAV/ITGA1/ITGA7/CACNG3/CACNA2D3
	KEGG_DILATED_CARDIOMYOPATHY	KEGG_DILATED_CARDIOMYOPATHY	90	0.600263	1.51014	0.0227273	0.314189	0.293385	14900	tags=49%, list=26%, signal=36%	MYH6/SGCG/ADCY8/CACNG2/ACTC1/TGFB3/ADCY2/IGF1/CACNG1/SGCD/PLN/ITGA11/CACNA2D1/CACNG4/CACNG7/TGFB2/LAMA2/CACNG5/SGCA/CACNG6/DES/ITGA10/ITGB3/ITGA4/SLC8A1/MYL3/MYL2/RYR2/MYBPC3/PRKACG/ITGA5/MYH7/ADCY5/DMD/TGFB1/TPM2/TNF/CACNA2D4/ITGB8/ITGAV/ITGA1/ITGA7/CACNG3/CACNA2D3
	KEGG_ARRHYTHMOGENIC_RIGHT_VENTRICULAR_CARDIOMYOPATHY_ARVC	KEGG_ARRHYTHMOGENIC_RIGHT_VENTRICULAR_CARDIOMYOPATHY_ARVC	74	0.596968	1.47383	0.0232558	0.314189	0.293385	15436	tags=47%, list=27%, signal=34%	SGCG/CDH2/CACNG2/CACNG1/SGCD/ITGA11/CACNA2D1/CTNNA3/ACTN2/CACNG4/CACNG7/LAMA2/CACNG5/SGCA/CACNG6/DES/ITGA10/ITGB3/ITGA4/SLC8A1/RYR2/ITGA5/DMD/GJA1/ACTN3/LEF1/CACNA2D4/ITGB8/ITGAV/ITGA1/ITGA7/CACNG3/CACNA2D3/TCF7L1/ITGB7
SARC	KEGG_OLFACTORY_TRANSDUCTION	KEGG_OLFACTORY_TRANSDUCTION	384	0.533249	1.76363	0.0181818	1	1	6142	tags=30%, list=11%, signal=27%	OR8B8/OR5D18/OR4C12/OR5M9/OR10H3/OR10K1/OR8J3/OR5AP2/OR5A2/OR5I1/OR5L1/OR5AS1/OR5M3/OR2T11/OR10AG1/OR5L2/OR9K2/OR5D16/OR4C45/OR6C76/OR7D4/OR4S2/OR2Y1/OR5F1/OR10G9/OR10R2/OR51F1/OR6C68/OR6C75/OR6C3/OR2V2/OR4F5/OR6K2/OR13H1/OR1A2/OR6C65/OR7G3/OR10P1/OR7A17/OR52N5/OR52E2/OR6B2/OR10Z1/OR4K15/OR6C74/OR8U1/OR2T5/OR10K2/OR6C70/OR6C1/OR8K5/OR1D4/OR10T2/OR13C8/OR8H1/OR12D3/OR5M8/OR4A16/OR8B12/OR52E8/OR51B…
STAD	KEGG_OLFACTORY_TRANSDUCTION	KEGG_OLFACTORY_TRANSDUCTION	384	0.526899	1.81834	0.0142857	0.756098	0.744544	5057	tags=31%, list=9%, signal=28%	OR51A2/OR5L2/OR1S1/OR2T4/OR4A5/OR10G9/OR6C1/OR5L1/OR13C2/OR4A16/OR4A15/OR2M5/OR8H3/OR4A47/OR5A2/OR5AN1/OR8I2/OR4N5/OR4S1/OR2M3/OR10J1/OR6K3/OR8J3/OR2M2/OR6C74/OR5AR1/OR5B3/OR5M10/OR5M1/OR4S2/OR13C9/OR5D16/OR4F4/OR2J3/OR4C3/OR4E2/OR4C45/OR51G1/OR1C1/OR52K1/OR56A1/OR2T12/GUCA1A/OR2F1/OR51L1/OR5AS1/OR51I1/OR9K2/OR5AK2/OR1D2/OR14C36/OR5M9/OR4K17/OR2T27/OR52B4/OR8B8/OR10G8/OR10K1/OR52E8/OR9G4/OR2M4/OR…
	KEGG_TOLL_LIKE_RECEPTOR_SIGNALING_PATHWAY	KEGG_TOLL_LIKE_RECEPTOR_SIGNALING_PATHWAY	101	0.504973	1.53148	0.0153846	0.756098	0.744544	10932	tags=28%, list=19%, signal=22%	IFNA16/SPP1/IFNA2/IFNA4/CCL3/LBP/IFNA7/IL6/IFNB1/CD80/TLR8/CXCL8/CD86/CCL4/IL1B/TLR2/TNF/TLR1/CXCL10/CD14/CXCL11/LY96/TLR4/IFNA8/IFNA17/CTSK/IFNA5/MAPK12
	KEGG_NOD_LIKE_RECEPTOR_SIGNALING_PATHWAY	KEGG_NOD_LIKE_RECEPTOR_SIGNALING_PATHWAY	62	0.588483	1.70448	0.0169492	0.756098	0.744544	11010	tags=24%, list=19%, signal=20%	CCL7/CCL8/PYDC1/IL6/CCL13/CXCL8/MEFV/IL1B/NLRP3/TNF/CCL2/CASP5/NLRC4/MAPK12/CXCL1
	KEGG_METABOLISM_OF_XENOBIOTICS_BY_CYTOCHROME_P450	KEGG_METABOLISM_OF_XENOBIOTICS_BY_CYTOCHROME_P450	69	-0.535231	-1.77147	0.0243902	0.756098	0.744544	15045	tags=41%, list=27%, signal=30%	GSTM5/GSTM2/UGT1A4/CYP2C8/GSTA2/UGT2B15/ADH6/AKR1C4/CYP2C18/CYP1A1/UGT2B4/GSTA1/CYP2F1/UGT1A9/UGT2B10/ADH1C/ADH1B/ALDH3A1/CYP2C9/UGT2A3/GSTA3/ADH4/UGT2B11/CYP2C19/ADH1A/UGT1A7/UGT2B28/ADH7
	KEGG_RETINOL_METABOLISM	KEGG_RETINOL_METABOLISM	64	-0.51038	-1.62744	0.0243902	0.756098	0.744544	12278	tags=38%, list=22%, signal=29%	UGT2B15/ADH6/LRAT/CYP2C18/CYP1A1/CYP2A6/UGT2B4/UGT1A9/RPE65/CYP2A13/UGT2B10/ADH1C/ADH1B/CYP2C9/UGT2A3/RDH12/ADH4/UGT2B11/CYP2C19/CYP4A11/ADH1A/UGT1A7/UGT2B28/ADH7
TGCT	KEGG_TGF_BETA_SIGNALING_PATHWAY	KEGG_TGF_BETA_SIGNALING_PATHWAY	86	0.510833	1.41987	0.0196078	1	1	14968	tags=42%, list=26%, signal=31%	NOG/INHBE/LEFTY2/FST/LEFTY1/GDF5/INHBA/PITX2/THBS4/BMP5/NODAL/BMP7/TGFB2/COMP/DCN/BMP4/BMP8B/ID3/BMP2/INHBC/GDF7/THBS1/ID1/LTBP1/SMAD7/AMHR2/BMPR1A/MYC/INHBB/ACVRL1/TGFB3/THBS2/SMAD1/SMAD6/SMAD4/AMH
	KEGG_COMPLEMENT_AND_COAGULATION_CASCADES	KEGG_COMPLEMENT_AND_COAGULATION_CASCADES	69	0.566202	1.5298	0.0204082	1	1	17244	tags=68%, list=31%, signal=47%	F11/MASP1/PLG/KLKB1/FGB/F12/KNG1/BDKRB2/SERPIND1/SERPINE1/PLAT/F2/F13B/PROC/MBL2/TFPI/F3/SERPINC1/C8A/F13A1/C5AR1/CFI/PLAUR/THBD/BDKRB1/F10/C1R/SERPINF2/C6/C4A/F5/C1S/C4B/F7/CFH/SERPINA5/C4BPB/SERPINA1/C4BPA/C3AR1/CFB/C3/CFD/FGG/PLAU/C9/VWF
	KEGG_MAPK_SIGNALING_PATHWAY	KEGG_MAPK_SIGNALING_PATHWAY	267	0.43221	1.38885	0.0222222	1	1	15877	tags=36%, list=28%, signal=26%	CACNG2/FGF4/PTPRR/PLA2G2F/MOS/BDNF/FGF2/FGF3/FGF21/CACNA1F/FGF19/FGF1/FGF6/PPP3R2/PLA2G3/FGF17/NTRK2/IL1A/FGF8/FLNC/CACNG3/FGF16/CHP2/HSPA6/FGF23/DUSP8/CACNG4/CACNA1A/PLA2G10/CACNG5/PLA2G2A/PDGFA/GADD45A/DUSP4/CACNG7/TGFB2/CACNG8/PRKACG/CACNA1S/PDGFRA/FGF10/DUSP9/FGF22/MAP2K6/CACNA2D1/MAPT/CACNA2D4/CACNG6/MAPK13/PLA2G4A/JUN/PLA2G12B/FGF14/ARRB1/HSPA2/FGF5/RPS6KA2/EGF/CACNA1C/GADD45B/FOS/FGF7/MAPK…
	KEGG_NEUROACTIVE_LIGAND_RECEPTOR_INTERACTION	KEGG_NEUROACTIVE_LIGAND_RECEPTOR_INTERACTION	271	0.432597	1.36625	0.0243902	1	1	14505	tags=48%, list=26%, signal=36%	CSH1/GH2/GRIA1/GRM5/GHSR/SSTR1/HTR1A/CHRNA9/HRH3/GPR50/TAAR2/DRD5/TACR3/DRD3/KISS1R/MCHR1/SSTR5/AGTR2/GABRP/LEP/BRS3/CGA/NTSR2/GH1/GLP1R/MTNR1A/TAAR5/PLG/CHRM4/HTR2C/GABRA1/GALR1/GRIN1/NTSR1/GABRB1/GALR2/CALCR/GRM4/GRID2/GABRA4/GRIA4/HCRTR2/LPAR4/GRIN3B/GRIK2/TACR1/GABRA2/GABRG1/PTGFR/BDKRB2/ADORA1/GRIK5/ADRA1D/PTGER3/GRIN2A/GRIK4/LPAR1/HRH2/CCKAR/F2RL3/F2/GABRA5/MTNR1B/ADCYAP1R1/GRPR/GABRB3/OPRD…
	KEGG_OLFACTORY_TRANSDUCTION	KEGG_OLFACTORY_TRANSDUCTION	384	-0.414538	-1.32959	0.0350877	1	1	4707	tags=22%, list=8%, signal=21%	OR1J4/OR2T33/OR1L8/OR7C1/OR52E6/OR1C1/OR6C2/OR2B2/OR51M1/OR2A5/OR52H1/OR56B1/OR4L1/OR6F1/OR51B5/OR51Q1/OR4A47/OR1N1/OR13D1/OR1J2/OR52N1/OR51B4/OR6C74/OR2L3/OR51B6/OR2J3/OR2C3/OR10V1/OR7E24/OR5AU1/OR1Q1/OR2AK2/OR2AG1/OR5M10/OR6C6/OR52E4/OR2B3/OR8I2/OR56A3/OR5M1/OR2V2/OR2L2/OR8J1/OR11H6/OR4K1/OR5M8/OR7D4/OR51I1/OR51T1/OR52D1/OR51I2/OR52A5/OR1L4/OR2A2/OR10G4/OR52E2/OR52B4/OR2M2/OR4F15/OR2Y1/OR2T34/O…
THCA	KEGG_OLFACTORY_TRANSDUCTION	KEGG_OLFACTORY_TRANSDUCTION	384	-0.466746	-1.38629	0.0128205	0.253061	0.232009	5723	tags=30%, list=10%, signal=27%	OR8D4/OR4K1/OR5AR1/OR2T8/OR8B12/OR14I1/OR2L2/OR6B2/OR6C2/OR12D3/OR51G2/OR4A47/OR52I2/OR4D11/OR1M1/OR6T1/OR6M1/OR2L13/OR7G3/OR10G4/OR7G2/OR2AK2/OR2T33/OR10T2/OR1I1/OR13C4/OR1F1/OR2B2/OR10J1/OR8B8/OR2J2/OR6C6/OR56A5/OR2L3/OR1S2/OR6X1/OR1E2/OR14A16/OR10A7/OR11H1/OR10A2/OR4L1/OR5M8/OR2T12/OR12D2/OR5H2/OR11L1/OR52A1/OR6C65/OR8U1/OR7G1/OR7A17/OR2G2/OR2AT4/OR10V1/OR10H3/OR5D18/OR4K2/OR2Y1/OR2T1/OR10G3/O…
	KEGG_TYPE_I_DIABETES_MELLITUS	KEGG_TYPE_I_DIABETES_MELLITUS	41	0.758552	1.81706	0.0208333	0.253061	0.232009	10841	tags=71%, list=19%, signal=57%	IFNG/IL12B/CD28/LTA/FASLG/IL2/INS/CD80/TNF/IL1A/IL1B/CD86/HLA-DOB/HLA-DOA/GZMB/HLA-DQA2/HLA-G/HLA-DQA1/PRF1/HLA-DPA1/HLA-DQB1/HLA-DRB5/HLA-DMA/HLA-DPB1/HLA-F/IL12A/HLA-DRA/PTPRN/HLA-DRB1
	KEGG_GRAFT_VERSUS_HOST_DISEASE	KEGG_GRAFT_VERSUS_HOST_DISEASE	37	0.770158	1.84585	0.0222222	0.253061	0.232009	10841	tags=84%, list=19%, signal=68%	IFNG/CD28/FASLG/IL2/CD80/TNF/IL1A/IL1B/CD86/HLA-DOB/KLRD1/KIR3DL2/HLA-DOA/GZMB/HLA-DQA2/KIR2DL3/KIR3DL1/HLA-G/IL6/HLA-DQA1/KLRC1/PRF1/KIR2DL1/HLA-DPA1/HLA-DQB1/HLA-DRB5/HLA-DMA/HLA-DPB1/HLA-F/HLA-DRA/HLA-DRB1
	KEGG_INTESTINAL_IMMUNE_NETWORK_FOR_IGA_PRODUCTION	KEGG_INTESTINAL_IMMUNE_NETWORK_FOR_IGA_PRODUCTION	46	0.673431	1.63461	0.0222222	0.253061	0.232009	11173	tags=70%, list=20%, signal=56%	TNFRSF13B/TNFRSF17/AICDA/ICOS/CD40LG/CD28/TNFRSF13C/IL10/IL2/CD80/PIGR/CD86/HLA-DOB/TNFSF13B/HLA-DOA/ITGA4/HLA-DQA2/IL6/HLA-DQA1/ITGB7/ICOSLG/HLA-DPA1/HLA-DQB1/CCR9/HLA-DRB5/HLA-DMA/HLA-DPB1/MAP3K14/HLA-DRA/IL15RA/HLA-DRB1/CXCR4
	KEGG_ALLOGRAFT_REJECTION	KEGG_ALLOGRAFT_REJECTION	35	0.742865	1.76259	0.0232558	0.253061	0.232009	10841	tags=74%, list=19%, signal=60%	IFNG/IL12B/CD40LG/CD28/IL10/FASLG/IL2/CD80/TNF/CD86/HLA-DOB/HLA-DOA/GZMB/HLA-DQA2/HLA-G/HLA-DQA1/PRF1/HLA-DPA1/HLA-DQB1/HLA-DRB5/HLA-DMA/HLA-DPB1/HLA-F/IL12A/HLA-DRA/HLA-DRB1
THYM	KEGG_DNA_REPLICATION	KEGG_DNA_REPLICATION	36	-0.720066	-1.75959	0.0384615	1	1	14205	tags=81%, list=25%, signal=60%	POLE3/MCM4/RFC2/POLE4/MCM3/SSBP1/RFC3/POLD1/PCNA/MCM2/LIG1/RFC5/POLD2/RFC4/PRIM1/MCM7/PRIM2/MCM5/POLA2/POLE/RNASEH2A/RPA3/MCM6/FEN1/RNASEH2C/DNA2/POLE2/RNASEH2B/RPA4
UCEC	KEGG_CYTOSOLIC_DNA_SENSING_PATHWAY	KEGG_CYTOSOLIC_DNA_SENSING_PATHWAY	55	0.687401	1.66077	0.0140845	0.793177	0.793177	11715	tags=33%, list=21%, signal=26%	IFNA16/IFNA17/IFNA10/IFNA4/IFNA8/IL6/IFNA2/IFNA1/IL1B/IFNA5/IFNA7/AIM2/IFNB1/CCL4L2/CASP1/CXCL10/CCL4/IL18
	KEGG_TOLL_LIKE_RECEPTOR_SIGNALING_PATHWAY	KEGG_TOLL_LIKE_RECEPTOR_SIGNALING_PATHWAY	101	0.606489	1.60467	0.0142857	0.793177	0.793177	15801	tags=45%, list=28%, signal=32%	IFNA16/IFNA17/IFNA10/IFNA4/LBP/IFNA8/IL6/IFNA2/IFNA1/TLR8/SPP1/TLR7/IL1B/IFNA5/CD80/TICAM2/IFNA7/TLR1/IFNB1/CXCL8/PIK3CG/CD86/CXCL11/CCL3/TNF/TLR6/CXCL10/CCL4/TLR2/TLR3/PIK3R5/IRF5/CD14/TLR4/LY96/TLR5/IKBKG/NFKB1/STAT1/PIK3CA/MAP3K8/CXCL9/CASP8/CD40/FADD
	KEGG_ANTIGEN_PROCESSING_AND_PRESENTATION	KEGG_ANTIGEN_PROCESSING_AND_PRESENTATION	81	0.608897	1.55376	0.0144928	0.793177	0.793177	16050	tags=46%, list=28%, signal=33%	IFNA16/IFNA17/IFNA10/IFNA4/IFNA8/IFNA2/IFNA1/KIR3DL1/IFNA5/KIR2DS4/KIR2DL4/IFNA7/KLRC1/HLA-DOA/KLRC2/CIITA/KIR2DL1/KIR2DL3/HLA-DQA2/HLA-DOB/KLRD1/HLA-DQA1/HLA-DPA1/HLA-G/CTSS/HLA-DRB5/CD4/KLRC4/TAP1/HLA-DMB/HLA-DPB1/HLA-DQB1/CD8A/HLA-DRA/HLA-DRB1/IFI30/TAP2
	KEGG_OLFACTORY_TRANSDUCTION	KEGG_OLFACTORY_TRANSDUCTION	384	0.45963	1.38751	0.0215054	0.793177	0.793177	6057	tags=22%, list=11%, signal=20%	OR8B4/OR4N5/OR1S1/OR51A2/OR10R2/OR4M2/OR4F5/OR2T11/OR51B6/OR4S1/OR4F6/OR8G2P/OR5M1/OR13C4/OR8G1/OR4F15/OR14C36/OR7A10/OR2M2/OR4A16/OR51B2/OR52E2/OR8B8/OR4L1/OR51M1/OR5B3/OR8H3/OR13C9/GUCA1C/OR10A7/OR2AG1/OR4A15/OR2M3/OR52N1/OR1B1/OR5A2/OR2A2/OR10G8/OR5D14/OR13C3/OR6C74/OR52N5/OR2M5/OR6C1/OR8D2/OR52B4/OR8I2/OR10C1/OR10G9/OR5K1/OR52E6/OR2T5/OR5M3/OR8J3/OR10H4/OR1L4/OR8U1/OR5D16/OR2D3/OR2J2/OR2W1/CN…
	KEGG_RIG_I_LIKE_RECEPTOR_SIGNALING_PATHWAY	KEGG_RIG_I_LIKE_RECEPTOR_SIGNALING_PATHWAY	71	0.611665	1.56777	0.028169	0.793177	0.793177	10903	tags=21%, list=19%, signal=17%	IFNA16/IFNA17/IFNA10/IFNA4/IFNA8/IFNA2/IFNA1/IFNK/IFNA5/IFNA7/IFNB1/CXCL8/TNF/IFNE/CXCL10
UVM	KEGG_REGULATION_OF_AUTOPHAGY	KEGG_REGULATION_OF_AUTOPHAGY	34	0.757453	1.43657	0.015873	1	1	3050	tags=12%, list=5%, signal=11%	BECN2/IFNA1/IFNA10/IFNA2
	KEGG_NEUROACTIVE_LIGAND_RECEPTOR_INTERACTION	KEGG_NEUROACTIVE_LIGAND_RECEPTOR_INTERACTION	271	0.550473	1.33248	0.0416667	1	1	10634	tags=36%, list=19%, signal=29%	GABRA6/TSHB/MCHR2/TAAR1/GHSR/SSTR5/NPY4R/MAS1/PRSS1/CHRM2/HTR1E/CHRNB3/HTR5A/AGTR2/GABRG1/DRD5/TACR3/GRM5/GRID2/GRIA2/GLRA3/GLRA1/MC4R/GABRG2/GABRA1/GRM7/GABRA2/GRIA1/DRD1/GRIA4/GRM6/CHRNA2/GABRA4/GABRB1/GRIK3/GRIA3/GABRP/PTH2R/GRIN1/TAAR9/GRM3/CHRNA4/GABRA3/GRIK1/GABRR1/NMUR2/THRB/MTNR1A/OPRK1/GABRB2/GLRB/CHRNA6/NPBWR1/NPY2R/P2RY4/GLRA2/CHRNB2/GRM1/NMBR/CHRM5/HCRTR2/AVPR1B/HTR1F/NPFFR1/SSTR4/PLG…
