# Supplementary material for: Secreted phosphoprotein 1 as a potential prognostic and immunotherapy biomarker in multiple human cancers
Source: Bioengineered. 2022 Jan 22;13(2):3221–39. doi: 10.1080/21655979.2021.2020391 (PMC8973783; doi:10.1080/21655979.2021.2020391)
Supplement: Supplemental Material [file KBIE_A_2020391_SM0415.zip › supplementary/Supplementary table S9.XLSX]

## Sheet: Sheet1
Supplementary Table 7. GO analysis of SPP1 expression in 33 cancer types.
Cancer types	ID	Description	setSize	enrichmentScore	NES	pvalue	p.adjust	qvalues	rank	leading_edge	core_enrichment
ACC	GO_EPIDERMIS_DEVELOPMENT	GO_EPIDERMIS_DEVELOPMENT	473	0.575743	1.42867	0.0108696	1	1	9573	tags=25%, list=17%, signal=21%	LCE6A/LCE1A/KRTAP4-1/KRTAP19-4/KRTAP5-4/KRTAP22-1/KRTAP1-1/KRTAP9-6/KRTAP4-2/KRTAP19-1/KRTAP17-1/KRTAP4-11/KRTAP10-6/LCE3B/KRTAP13-1/LCE1F/KRTAP4-8/KRTAP2-1/LCE3C/KRTAP12-1/KRTAP9-9/KRTAP3-3/KRTAP12-2/KRTAP10-12/KRTAP10-8/KRTAP15-1/KRTAP9-4/KRTAP10-10/KRTAP4-9/KRT76/KRTAP10-4/KRT26/EREG/IL20/KRT34/KRT37/SERPINB13/KRT33B/LCE1E/LCE1C/CASP14/DSC1/FOXN1/GRXCR2/C1orf68/KRTAP2-3/KRT79/KRT25/IVL/PKP3/LH…
	GO_KERATINIZATION	GO_KERATINIZATION	222	0.635783	1.52093	0.0108696	1	1	8128	tags=37%, list=14%, signal=32%	LCE6A/LCE1A/KRTAP4-1/KRTAP19-4/KRTAP5-4/KRTAP22-1/KRTAP1-1/KRTAP9-6/KRTAP4-2/KRTAP19-1/KRTAP17-1/KRTAP4-11/KRTAP10-6/LCE3B/KRTAP13-1/LCE1F/KRTAP4-8/KRTAP2-1/LCE3C/KRTAP12-1/KRTAP9-9/KRTAP3-3/KRTAP12-2/KRTAP10-12/KRTAP10-8/KRTAP15-1/KRTAP9-4/KRTAP10-10/KRTAP4-9/KRT76/KRTAP10-4/KRT26/KRT34/KRT37/KRT33B/LCE1E/LCE1C/CASP14/DSC1/KRTAP2-3/KRT79/KRT25/IVL/PKP3/KRT6A/KRT31/DSG4/KRT33A/KRT5/KRT85/PKP1/LCE…
	GO_NCRNA_PROCESSING	GO_NCRNA_PROCESSING	399	0.546733	1.34961	0.0108696	1	1	3371	tags=2%, list=6%, signal=2%	CT45A1/CT45A3/CT45A5/SAGE2P/LIN28B/CT45A10/SAGE1
	GO_EPIDERMAL_CELL_DIFFERENTIATION	GO_EPIDERMAL_CELL_DIFFERENTIATION	362	0.603832	1.48062	0.010989	1	1	8128	tags=26%, list=14%, signal=22%	LCE6A/LCE1A/KRTAP4-1/KRTAP19-4/KRTAP5-4/KRTAP22-1/KRTAP1-1/KRTAP9-6/KRTAP4-2/KRTAP19-1/KRTAP17-1/KRTAP4-11/KRTAP10-6/LCE3B/KRTAP13-1/LCE1F/KRTAP4-8/KRTAP2-1/LCE3C/KRTAP12-1/KRTAP9-9/KRTAP3-3/KRTAP12-2/KRTAP10-12/KRTAP10-8/KRTAP15-1/KRTAP9-4/KRTAP10-10/KRTAP4-9/KRT76/KRTAP10-4/KRT26/EREG/IL20/KRT34/KRT37/SERPINB13/KRT33B/LCE1E/LCE1C/CASP14/DSC1/FOXN1/GRXCR2/KRTAP2-3/KRT79/KRT25/IVL/PKP3/LHFPL5/KRT…
	GO_INTERMEDIATE_FILAMENT_CYTOSKELETON	GO_INTERMEDIATE_FILAMENT_CYTOSKELETON	240	0.629418	1.5155	0.010989	1	1	7429	tags=25%, list=13%, signal=22%	KRTAP4-12/KRTAP4-1/KRTAP19-4/KRTAP5-4/KRTAP22-1/KRTAP1-1/KRTAP20-4/KRTAP9-6/KRTAP4-2/KRTAP19-1/KRTAP17-1/KRTAP4-11/KRTAP10-6/KRTAP13-1/KRTAP4-8/KRTAP2-1/KRTAP12-1/KRTAP9-9/KRTAP3-3/KRTAP12-2/KRTAP10-12/KRTAP10-8/KRTAP15-1/KRTAP9-4/KRTAP10-10/KRTAP4-9/KRT76/KRTAP10-4/KRT26/KRT34/KRT37/KRT33B/CASP14/KRTAP2-3/KRT79/KRT25/KRT6A/KRT31/KRT33A/KRT5/KRT85/PKP1/KRTAP11-1/KRTAP4-6/KRT24/KRT4/KRT77/KRTAP12-…
BLCA	GO_OLFACTORY_RECEPTOR_ACTIVITY	GO_OLFACTORY_RECEPTOR_ACTIVITY	417	-0.543047	-1.55421	0.00990099	0.627283	0.627283	8472	tags=43%, list=15%, signal=37%	OR6K2/OR4D5/OR52Z1/OR8G2P/OR1G1/OR10P1/OR13F1/OR10H5/OR5P2/OR2A25/OR51F1/OR5K1/OR4A8/OR6C75/OR1Q1/OR52W1/OR5H2/OR6V1/OR13C2/OR2A12/OR2A14/OR5AN1/OR10D4P/OR13A1/OR11H6/OR52I2/OR12D3/OR14K1/OR4F6/OR9K2/OR4K17/OR56A4/OR7A2P/OR11G2/OR2M5/OR4F21/OR3A3/OR2A5/OR1C1/OR52L1/OR1E1/OR10J3/OR2M4/OR2G2/OR13G1/OR4F17/OR2G3/OR4B1/OR2T3/OR6C76/OR5D16/OR2A2/OR51A7/OR4C3/OR10G6/OR13C5/OR6C65/OR2J3/OR2Y1/OR6K6/OR5A…
	GO_SENSORY_PERCEPTION_OF_SMELL	GO_SENSORY_PERCEPTION_OF_SMELL	442	-0.53491	-1.53072	0.00990099	0.627283	0.627283	8472	tags=41%, list=15%, signal=35%	OR6K2/OR4D5/OR52Z1/OR8G2P/OR1G1/OR10P1/OR13F1/OR10H5/OR5P2/OMP/OR2A25/OR51F1/OR5K1/OR4A8/OR6C75/OR1Q1/OR52W1/OR5H2/OR6V1/OR13C2/OR2A12/OR2A14/OR5AN1/OR10D4P/OR13A1/OR11H6/OR52I2/OR12D3/OR14K1/OR4F6/OR9K2/OR4K17/OR56A4/OR7A2P/OR11G2/OR2M5/OR4F21/OR3A3/OR2A5/OR1C1/OR52L1/OR1E1/OR10J3/OR2M4/OR2G2/OR13G1/OR4F17/OR2G3/OR4B1/OR2T3/OR6C76/OR5D16/OR2A2/OR51A7/OR4C3/OR10G6/OR13C5/OR6C65/OR2J3/OR2Y1/OR6K6/…
	GO_RNA_BINDING_INVOLVED_IN_POSTTRANSCRIPTIONAL_GENE_SILENCING	GO_RNA_BINDING_INVOLVED_IN_POSTTRANSCRIPTIONAL_GENE_SILENCING	210	-0.589743	-1.61868	0.0106383	0.627283	0.627283	7939	tags=39%, list=14%, signal=34%	MIR187/MIR32/MIR103A1/MIR373/MIR181B2/MIR494/MIR16-2/MIR200B/MIR181A2/MIR208B/MIR483/MIR191/MIR15B/MIR519D/MIR134/MIR153-1/MIR140/MIR613/MIR491/MIR30A/MIR488/MIR302A/MIR503/MIR345/MIR448/MIR543/MIR410/MIR301A/MIR572/MIR125B2/MIR181D/MIR141/MIR873/MIR1277/MIR298/MIR200C/MIR28/MIR30E/MIR638/MIR509-2/MIR26A1/MIR99A/MIRLET7G/MIR301B/MIR129-2/MIR409/MIR552/MIR411/MIR519B/MIR153-2/MIR520H/MIR107/MIR468…
	GO_POSITIVE_REGULATION_OF_CELL_CYCLE_PHASE_TRANSITION	GO_POSITIVE_REGULATION_OF_CELL_CYCLE_PHASE_TRANSITION	108	-0.605567	-1.58078	0.0108696	0.627283	0.627283	2267	tags=6%, list=4%, signal=5%	MIR520H/PHOX2B/MIR515-2/MIR495/MIR515-1/MIR520A
	GO_DNA_TEMPLATED_TRANSCRIPTION_ELONGATION	GO_DNA_TEMPLATED_TRANSCRIPTION_ELONGATION	116	-0.617006	-1.60655	0.010989	0.627283	0.627283	1158	tags=3%, list=2%, signal=3%	SHH/ELOA3D/ELOA3C/ELOA3B
BRCA	GO_SENSORY_PERCEPTION_OF_SMELL	GO_SENSORY_PERCEPTION_OF_SMELL	442	0.516837	1.47489	0.00990099	1	1	9013	tags=41%, list=16%, signal=35%	OR5H1/OR4S2/OR5AR1/OR8H1/OR5H14/OR6C6/OR8B4/OR8U1/OR4A15/OR10J1/OR4M2/OR2T29/OR5M3/OR10T2/OR5H15/OR8H3/OR13C9/OR10Z1/OR4D10/OR6C4/OR2T7/OR9G4/OR10J6P/OR8G2P/OR2T6/OR8B8/OR2AG1/OR1E2/OR52A1/OR10G7/OR10G4/OR9G1/OR4K17/OR5AC1/OR6C74/OR13C6P/OR10K1/OR6X1/OR6P1/OR8I2/OR6C65/OR2F1/OR10D3/OR5K4/OR6C3/OR52E2/OR5T3/OR5V1/OR13C7/OR5AL1/OR4K5/OR10A7/OR8D2/OR10S1/OR4F5/OR8J3/OR2M7/OR2T2/OR8K5/OR4K2/OR10J4/OR…
	GO_OLFACTORY_RECEPTOR_ACTIVITY	GO_OLFACTORY_RECEPTOR_ACTIVITY	417	0.525692	1.49378	0.01	1	1	9013	tags=44%, list=16%, signal=37%	OR5H1/OR4S2/OR5AR1/OR8H1/OR5H14/OR6C6/OR8B4/OR8U1/OR4A15/OR10J1/OR4M2/OR2T29/OR5M3/OR10T2/OR5H15/OR8H3/OR13C9/OR10Z1/OR4D10/OR6C4/OR2T7/OR9G4/OR10J6P/OR8G2P/OR2T6/OR8B8/OR2AG1/OR1E2/OR52A1/OR10G7/OR10G4/OR9G1/OR4K17/OR5AC1/OR6C74/OR13C6P/OR10K1/OR6X1/OR6P1/OR8I2/OR6C65/OR2F1/OR10D3/OR5K4/OR6C3/OR52E2/OR5T3/OR5V1/OR13C7/OR5AL1/OR4K5/OR10A7/OR8D2/OR10S1/OR4F5/OR8J3/OR2M7/OR2T2/OR8K5/OR4K2/OR10J4/OR…
	GO_REGULATION_OF_CELL_CYCLE_G1_S_PHASE_TRANSITION	GO_REGULATION_OF_CELL_CYCLE_G1_S_PHASE_TRANSITION	194	0.51868	1.41591	0.0106383	1	1	5569	tags=5%, list=10%, signal=5%	MIR873/MIR520H/MIR515-2/MIR208A/MIR138-2/MIR133B/MIR519D/C10orf99/MIR515-1/MIR15B
	GO_RNA_BINDING_INVOLVED_IN_POSTTRANSCRIPTIONAL_GENE_SILENCING	GO_RNA_BINDING_INVOLVED_IN_POSTTRANSCRIPTIONAL_GENE_SILENCING	210	0.501533	1.36932	0.0106383	1	1	7448	tags=27%, list=13%, signal=23%	MIR873/MIR520B/MIR514A2/MIR520H/MIR515-2/MIR509-1/MIR485/MIR217/MIR520E/MIR188/MIR519E/MIR552/MIR183/MIR208A/MIR518A2/MIR138-2/MIR100/MIR299/MIR105-2/MIR767/MIR133B/MIR181A1/MIR411/MIR329-2/MIR448/MIR196A1/MIR543/MIR519D/MIR876/MIR383/MIR758/MIR128-2/MIR515-1/MIR9-1/MIR153-1/MIR518A1/MIR505/MIR15B/MIR193B/MIR449A/MIR129-1/MIRLET7A2/MIR218-2/MIR31/MIR511/MIR329-1/MIR582/MIR135B/MIR99A/MIR206/MIRLE…
	GO_NEGATIVE_REGULATION_OF_CELL_CYCLE_G1_S_PHASE_TRANSITION	GO_NEGATIVE_REGULATION_OF_CELL_CYCLE_G1_S_PHASE_TRANSITION	121	0.547782	1.4496	0.0111111	1	1	3772	tags=3%, list=7%, signal=3%	MIR873/MIR138-2/MIR133B/C10orf99
CESC	GO_SKIN_DEVELOPMENT	GO_SKIN_DEVELOPMENT	422	0.5307	1.59081	0.0142857	1	1	9818	tags=30%, list=17%, signal=25%	KRTAP20-1/KRTAP21-3/KRTAP4-3/KRTAP19-7/KRTAP4-9/KRTAP2-1/KRTAP2-4/KRTAP9-7/KRTAP10-8/KRTAP6-1/KRTAP1-4/KRTAP10-7/KRTAP21-1/KRT26/KRTAP10-10/KRTAP1-1/LCE1A/KRTAP4-11/KRT38/KRTAP1-3/KRTAP4-4/KRTAP20-2/KRTAP9-8/KRTAP4-6/LCE6A/KRTAP19-3/KRTAP4-5/KRTAP3-3/KRT72/KRT73/KRTAP23-1/KRTAP8-1/LCE1D/KRTAP10-9/FLG2/KRT36/KRTAP9-3/KRT35/KRT33B/LCE1F/LIPK/KRT25/KRT3/LCE1B/CDSN/KRT1/KRTAP5-3/LCE1E/KRTAP9-4/POU3F1…
	GO_KERATINIZATION	GO_KERATINIZATION	222	0.622108	1.81243	0.0144928	1	1	9332	tags=49%, list=17%, signal=41%	KRTAP20-1/KRTAP21-3/KRTAP4-3/KRTAP19-7/KRTAP4-9/KRTAP2-1/KRTAP2-4/KRTAP9-7/KRTAP10-8/KRTAP6-1/KRTAP1-4/KRTAP10-7/KRTAP21-1/KRT26/KRTAP10-10/KRTAP1-1/LCE1A/KRTAP4-11/KRT38/KRTAP1-3/KRTAP4-4/KRTAP20-2/KRTAP9-8/KRTAP4-6/LCE6A/KRTAP19-3/KRTAP4-5/KRTAP3-3/KRT72/KRT73/KRTAP23-1/KRTAP8-1/LCE1D/KRTAP10-9/KRT36/KRTAP9-3/KRT35/KRT33B/LCE1F/LIPK/KRT25/KRT3/LCE1B/CDSN/KRT1/KRTAP5-3/LCE1E/KRTAP9-4/LCE3D/LCE3E…
	GO_INTERMEDIATE_FILAMENT_CYTOSKELETON	GO_INTERMEDIATE_FILAMENT_CYTOSKELETON	240	0.608141	1.75985	0.0147059	1	1	6711	tags=28%, list=12%, signal=25%	KRTAP20-1/KRTAP21-3/KRTAP4-3/KRTAP19-7/KRTAP4-9/KRTAP2-1/KRTAP2-4/KRTAP9-7/KRTAP10-8/KRTAP6-1/KRTAP1-4/KRTAP10-7/KRTAP21-1/KRT26/KRTAP10-10/KRTAP4-12/KRTAP1-1/KRTAP4-11/KRT38/KRTAP1-3/KRTAP4-4/KRTAP20-4/KRTAP20-2/KRTAP9-8/KRTAP4-6/KRTAP19-3/KRTAP4-5/KRTAP3-3/KRT72/KRT73/KRTAP23-1/KRTAP8-1/KRTAP10-9/KRTAP7-1/KRT36/KRTAP9-3/KRT35/KRT33B/KRT25/KRT3/KRT1/KRTAP5-3/KRTAP9-4/KRTAP21-2/KRT82/KRT77/KRTAP1…
	GO_EPIDERMAL_CELL_DIFFERENTIATION	GO_EPIDERMAL_CELL_DIFFERENTIATION	362	0.534312	1.58042	0.0149254	1	1	9818	tags=33%, list=17%, signal=28%	KRTAP20-1/KRTAP21-3/KRTAP4-3/KRTAP19-7/KRTAP4-9/KRTAP2-1/KRTAP2-4/KRTAP9-7/KRTAP10-8/KRTAP6-1/KRTAP1-4/KRTAP10-7/KRTAP21-1/KRT26/KRTAP10-10/KRTAP1-1/LCE1A/KRTAP4-11/KRT38/KRTAP1-3/KRTAP4-4/KRTAP20-2/KRTAP9-8/KRTAP4-6/LCE6A/KRTAP19-3/KRTAP4-5/KRTAP3-3/KRT72/KRT73/KRTAP23-1/KRTAP8-1/LCE1D/KRTAP10-9/KRT36/KRTAP9-3/KRT35/KRT33B/LCE1F/LIPK/KRT25/KRT3/LCE1B/CDSN/KRT1/KRTAP5-3/LCE1E/KRTAP9-4/POU3F1/LCE3…
	GO_EPIDERMIS_DEVELOPMENT	GO_EPIDERMIS_DEVELOPMENT	473	0.50964	1.52866	0.0151515	1	1	9818	tags=29%, list=17%, signal=24%	KRTAP20-1/KRTAP21-3/KRTAP4-3/KRTAP19-7/KRTAP4-9/KRTAP2-1/KRTAP2-4/KRTAP9-7/KRTAP10-8/KRTAP6-1/KRTAP1-4/KRTAP10-7/KRTAP21-1/KRT26/KRTAP10-10/KRTAP1-1/LCE1A/KRTAP4-11/KRT38/KRTAP1-3/KRTAP4-4/KRTAP20-2/KRTAP9-8/KRTAP4-6/LCE6A/KRTAP19-3/KRTAP4-5/KRTAP3-3/KRT72/KRT73/KRTAP23-1/KRTAP8-1/LCE1D/KRTAP10-9/FLG2/KRT36/KRTAP9-3/KRT35/KRT33B/LCE1F/LIPK/KRT25/KRT3/LCE1B/CDSN/KRT1/KRTAP5-3/LCE1E/KRTAP9-4/POU3F1…
CHOL	GO_IMMUNE_RESPONSE_REGULATING_SIGNALING_PATHWAY	GO_IMMUNE_RESPONSE_REGULATING_SIGNALING_PATHWAY	500	-0.546218	-1.31332	0.0102041	1	1	16134	tags=39%, list=29%, signal=28%	MAP3K7/LILRB4/IGHG1/CARD9/PIGR/CD3E/CD79B/CD160/IGLC2/CLEC4E/PDE4D/FCGR1B/IGHG3/IGKV4-1/LILRB2/TRAC/ELMO1/IGLC3/IGKV3-20/PIK3CD/FYN/CTLA4/IGHV1-69D/TRBC2/FOXP3/ZAP70/MYO1G/CD3D/CD33/CD28/WIPF1/IGHV3-15/IGHA1/IL20RB/TRAV19/NCKAP1L/BTK/INPP5D/PTPRC/IGHV1-3/NCR3/CMKLR1/IGHM/FCGR2B/IGLV3-21/IGLV2-23/TXK/IGHV3-30/FYB1/IGHV4-31/IGKV3D-20/GRAP2/IGHV1-45/IGLV2-14/PTPN22/UBASH3A/IGLV2-11/IGKV3-15/LCK/CD79…
	GO_B_CELL_ACTIVATION	GO_B_CELL_ACTIVATION	316	-0.560028	-1.31749	0.0107527	1	1	15854	tags=41%, list=28%, signal=30%	RASGRP1/CD79B/HDAC4/IGLC2/DLL1/SLAMF8/SAMSN1/IGHG3/TBC1D10C/IGLC3/PIK3CD/IL13/CTLA4/IGHV1-69D/TRBC2/FOXP3/ITGA4/TNFRSF13C/ZAP70/CD28/MZB1/IGHV3-15/ATP11C/TLR9/IGHA1/ITM2A/NCKAP1L/BTK/IL21/INPP5D/TLR4/BANK1/PTPRC/SFRP1/LEF1/IGHV1-3/IGHM/FCGR2B/DOCK11/IGHV3-30/BATF/IL10/IGHV4-31/CD180/IGHV1-45/CD79A/FLT3/IL7R/IGHV3-23/IFNB1/IGHV4-39/IGHV4-4/GAPT/IGHV5-51/IGHV3-66/C17orf99/IGHV1-24/IGHV3-49/IGHV7-81…
	GO_ADAPTIVE_IMMUNE_RESPONSE_BASED_ON_SOMATIC_RECOMBINATION_OF_IMMUNE_RECEPTORS_BUILT_FROM_IMMUNOGLOBULIN_SUPERFAMILY_DOMAINS	GO_ADAPTIVE_IMMUNE_RESPONSE_BASED_ON_SOMATIC_RECOMBINATION_OF_IMMUNE_RECEPTORS_BUILT_FROM_IMMUNOGLOBULIN_SUPERFAMILY_DOMAINS	357	-0.577199	-1.37479	0.0108696	1	1	16248	tags=48%, list=29%, signal=35%	FGL2/HAVCR2/GZMM/MAP3K7/MR1/IGHG1/CD1B/P2RX7/RORC/IGLC2/MASP2/FUT7/IGHG3/IL33/IGKV4-1/IGLC3/CD1D/IGKV3-20/EBI3/IGHV1-69D/CCL19/TRBC2/C8A/FOXP3/TNFRSF13C/CD1C/MYO1G/CD28/IGHV3-15/IGHA1/CD8A/IL20RB/IL23R/IL18R1/BTK/IL18RAP/INPP5D/TLR4/PTPRC/LEF1/IGHV1-3/SPN/IGHM/IRF4/FCGR2B/IGLV3-21/IGLV2-23/IL12B/IGHV3-30/BATF/IL10/IGHV4-31/CD1E/IL1RL1/IGKV3D-20/CD274/IGHV1-45/IGLV2-14/CXCL13/C9/IGLV2-11/IGKV3-15/…
	GO_ANTIGEN_RECEPTOR_MEDIATED_SIGNALING_PATHWAY	GO_ANTIGEN_RECEPTOR_MEDIATED_SIGNALING_PATHWAY	309	-0.543186	-1.27448	0.0108696	1	1	18301	tags=45%, list=32%, signal=31%	BTN2A3P/THEMIS2/LCP2/TAB2/PRKCH/ADA/RFTN1/IGHG2/IKBKG/LAT/WAS/CD300A/CYLD/IGHG4/SLA2/PRAM1/IGKC/MNDA/FYB2/NFAM1/MAP3K7/LILRB4/IGHG1/CD3E/CD79B/CD160/IGLC2/PDE4D/IGHG3/TRAC/IGLC3/PIK3CD/FYN/CTLA4/IGHV1-69D/TRBC2/FOXP3/ZAP70/CD3D/CD28/IGHV3-15/IGHA1/TRAV19/NCKAP1L/BTK/INPP5D/PTPRC/IGHV1-3/IGHM/FCGR2B/TXK/IGHV3-30/FYB1/IGHV4-31/GRAP2/IGHV1-45/PTPN22/UBASH3A/LCK/CD79A/PAG1/CCR7/IGHV3-23/IGHV4-39/IGHV…
	GO_HUMORAL_IMMUNE_RESPONSE	GO_HUMORAL_IMMUNE_RESPONSE	366	-0.569186	-1.35356	0.0108696	1	1	13459	tags=45%, list=24%, signal=34%	IGHV1-3/WFDC3/IGHM/WFDC10B/FCGR2B/IGLV3-21/IGLV2-23/CFHR1/WFDC5/IGHV3-30/IGHV4-31/CFP/CR1L/IGKV3D-20/JCHAIN/IGHV1-45/IGLV2-14/CXCL13/C9/IGLV2-11/IGKV3-15/C2/HPX/CCR7/IGHV3-23/IFNB1/LTA/IGHV4-39/IGHV4-4/IGLV1-44/IGLV3-25/IGKV1-5/IFNG/IGLV2-8/PF4/IGLV6-57/IGHV5-51/IGHV3-66/IGLV3-19/IGLV1-51/IGHV1-24/FCN1/IGHV3-49/C5AR2/IGHV7-81/CR2/IGHV1-18/IGHV2-70/IGHV1-58/IGKV1-17/IGKV1-12/IGHV4-59/IGLV1-40/IGHD…
COAD	GO_DNA_TEMPLATED_TRANSCRIPTION_ELONGATION	GO_DNA_TEMPLATED_TRANSCRIPTION_ELONGATION	116	0.64529	1.47155	0.00990099	1	1	731	tags=3%, list=1%, signal=3%	ELOA3C/ELOA3/ELOA3B
	GO_OLFACTORY_RECEPTOR_ACTIVITY	GO_OLFACTORY_RECEPTOR_ACTIVITY	417	0.6476	1.55753	0.00990099	1	1	9587	tags=52%, list=17%, signal=44%	OR51A4/OR5F1/OR4A16/OR10A6/OR51G1/OR11H1/OR8H3/OR5M10/OR6C6/OR5B17/OR8B4/OR4C12/OR4Q2/OR5A2/OR5T1/OR5AR1/OR1A1/OR2T27/OR10K2/OR5M9/OR4F3/OR8B12/OR4C46/OR52A4P/OR6K6/OR6C65/OR5AN1/OR4D9/OR2J2/OR51S1/OR5H15/OR6C3/OR11L1/OR8G1/OR5L1/OR4C5/OR4K17/OR5P2/OR2T6/OR2Z1/OR5H1/OR5K4/OR4K13/OR13C8/OR5A1/OR51F1/OR7G2/OR5H14/OR1B1/OR5W2/OR7G3/OR10P1/OR51T1/OR5M8/OR10K1/OR2J1/OR10Z1/OR10J1/OR4X2/OR2L5/OR2F2/OR5…
	GO_SENSORY_PERCEPTION_OF_SMELL	GO_SENSORY_PERCEPTION_OF_SMELL	442	0.641898	1.54776	0.00990099	1	1	9587	tags=50%, list=17%, signal=42%	OR51A4/OR5F1/OR4A16/OR10A6/OR51G1/OR11H1/OR8H3/OR5M10/OR6C6/OR5B17/OR8B4/OR4C12/OR4Q2/OR5A2/OR5T1/OR5AR1/OR1A1/OR2T27/OR10K2/OR5M9/OR4F3/OR8B12/OR4C46/OR52A4P/OR6K6/OR6C65/OR5AN1/OR4D9/OR2J2/OR51S1/OR5H15/OR6C3/OR11L1/OR8G1/OR5L1/OR4C5/OR4K17/OR5P2/OR2T6/OR2Z1/OR5H1/OR5K4/OR4K13/OR13C8/OR5A1/OR51F1/OR7G2/OR5H14/OR1B1/OR5W2/OR7G3/OR10P1/OR51T1/OR5M8/OR10K1/OR2J1/OR10Z1/OR10J1/OR4X2/OR2L5/OR2F2/OR5…
	GO_ODORANT_BINDING	GO_ODORANT_BINDING	99	0.670895	1.52736	0.010101	1	1	5860	tags=45%, list=10%, signal=41%	OR5F1/OR8H3/OR5M10/OR5B17/OR8B4/OR5A2/OR5AR1/OR5M9/OR8B12/OR5AN1/OR5H15/OR11L1/OR8G1/OR5L1/OR5P2/OR5H1/OR5K4/OR5A1/OR5H14/OR5W2/OR5M8/OR5K3/OR9G4/OR8G2P/OR5J2/OR14C36/OR5AS1/OR5B2/OR8K1/OR5AK3P/OR5B3/OR14J1/OR5D14/OR8J3/OR5AP2/LCN9/OR5D18/OR5AC1/OR5M3/OR9K2/OR9Q1/OR8I2/OR8A1/OR5B12/OR8B8
	GO_RESPONSE_TO_TYPE_I_INTERFERON	GO_RESPONSE_TO_TYPE_I_INTERFERON	98	0.584831	1.33069	0.010101	1	1	7861	tags=10%, list=14%, signal=9%	IFNA16/IFNA4/IFNA8/IFNA2/IFNA14/IFNA17/IFNA6/IFNA7/IFNA13/IFNA21
DLBC	GO_BASAL_TRANSCRIPTION_MACHINERY_BINDING	GO_BASAL_TRANSCRIPTION_MACHINERY_BINDING	71	-0.754935	-1.37285	0.00990099	1	1	2796	tags=6%, list=5%, signal=5%	MIR33A/MIR584/MIR16-1/MIR1-1
	GO_DNA_TEMPLATED_TRANSCRIPTION_ELONGATION	GO_DNA_TEMPLATED_TRANSCRIPTION_ELONGATION	116	-0.701625	-1.28224	0.00990099	1	1	4991	tags=3%, list=9%, signal=3%	ELOA3C/ELOA3D/ELOA3B/ELOA3
	GO_OLFACTORY_RECEPTOR_ACTIVITY	GO_OLFACTORY_RECEPTOR_ACTIVITY	417	-0.731223	-1.36234	0.00990099	1	1	9446	tags=51%, list=17%, signal=43%	OR13J1/OR52B6/OR6N1/OR2D2/OR4E2/OR6N2/OR10C1/OR8D1/OR1D5/OR51I1/OR4K14/OR2J3/OR7C2/OR4K3/OR2V2/OR13G1/OR11H7/OR2T35/OR10Q1/OR7A10/OR5K1/OR5B2/OR2C3/OR2H2/OR5AN1/OR6C3/OR2T6/OR4C15/OR2V1/OR1C1/OR2L13/OR2D3/OR8H1/OR13C8/OR6V1/OR5M1/OR2B11/OR52E4/OR4F6/OR8I2/OR5AU1/OR52B4/OR2Y1/OR5AK2/OR1E1/OR5M9/OR10Z1/OR5K2/OR1D4/OR2B8P/OR14K1/OR51V1/OR9Q2/OR51H1/OR4K2/OR4D6/OR6A2/OR1L6/OR2AJ1/OR1E2/OR8D4/OR5C1/OR…
	GO_RNA_POLYMERASE_CORE_ENZYME_BINDING	GO_RNA_POLYMERASE_CORE_ENZYME_BINDING	61	-0.781133	-1.41104	0.00990099	1	1	2796	tags=7%, list=5%, signal=6%	MIR33A/MIR584/MIR16-1/MIR1-1
	GO_SENSORY_PERCEPTION_OF_SMELL	GO_SENSORY_PERCEPTION_OF_SMELL	442	-0.72615	-1.3556	0.00990099	1	1	9446	tags=49%, list=17%, signal=41%	OR13J1/OR52B6/OR6N1/OR2D2/OR4E2/OR6N2/OR10C1/OR8D1/OR1D5/OR51I1/OR4K14/OR2J3/OR7C2/OR4K3/OR2V2/OR13G1/OR11H7/OR2T35/OR10Q1/OR7A10/OR5K1/OR5B2/OR2C3/OR2H2/OR5AN1/OR6C3/OR2T6/OR4C15/OR2V1/OR1C1/OR2L13/OR2D3/OR8H1/OR13C8/OR6V1/OR5M1/OR2B11/OR52E4/OR4F6/OR8I2/OR5AU1/OR52B4/SYT10/OR2Y1/OR5AK2/OR1E1/OR5M9/OR10Z1/OR5K2/OR1D4/OR2B8P/OR14K1/OR51V1/OR9Q2/OR51H1/OR4K2/OR4D6/OR6A2/OR1L6/OR2AJ1/CNGA2/OR1E2/OR…
ESCA	GO_SENSORY_PERCEPTION_OF_SMELL	GO_SENSORY_PERCEPTION_OF_SMELL	442	0.487225	1.53395	0.01	1	1	10577	tags=42%, list=19%, signal=34%	OR10G4/OR5L2/OR2AP1/OR2M5/OR2J3/OR5M10/OR14C36/OR52B4/OR10A6/OR52A4P/OR10J6P/OR2T5/OR2J1/OR11H6/OR4C46/OR2T7/OR6B1/OR11H4/OR2L3/OR6K3/OR51A2/OR5F1/OR4N5/OR10H4/OR4L1/OR5H15/OR4A16/OR5T2/OR12D2/OR5M8/OR5AR1/OR5K3/OR4B1/OR2W1/OR2C3/OR5K4/OR5T1/OR2L13/OR4A15/OR2L5/OR8I2/OR7C2/OR5V1/OR10S1/OR1I1/OR4N2/OR8H2/OR13C4/OR2T8/OR5AS1/OR11H7/OR2T6/OR4K13/OR6X1/OR9I1/OR4K3/OR2T2/OR2L2/OR4C11/OR6N1/OR4F15/OR2M…
	GO_OLFACTORY_RECEPTOR_ACTIVITY	GO_OLFACTORY_RECEPTOR_ACTIVITY	417	0.489513	1.53881	0.010101	1	1	10577	tags=43%, list=19%, signal=35%	OR10G4/OR5L2/OR2AP1/OR2M5/OR2J3/OR5M10/OR14C36/OR52B4/OR10A6/OR52A4P/OR10J6P/OR2T5/OR2J1/OR11H6/OR4C46/OR2T7/OR6B1/OR11H4/OR2L3/OR6K3/OR51A2/OR5F1/OR4N5/OR10H4/OR4L1/OR5H15/OR4A16/OR5T2/OR12D2/OR5M8/OR5AR1/OR5K3/OR4B1/OR2W1/OR2C3/OR5K4/OR5T1/OR2L13/OR4A15/OR2L5/OR8I2/OR7C2/OR5V1/OR10S1/OR1I1/OR4N2/OR8H2/OR13C4/OR2T8/OR5AS1/OR11H7/OR2T6/OR4K13/OR6X1/OR9I1/OR4K3/OR2T2/OR2L2/OR4C11/OR6N1/OR4F15/OR2M…
	GO_RNA_3_END_PROCESSING	GO_RNA_3_END_PROCESSING	153	0.500194	1.4619	0.0105263	1	1	6082	tags=5%, list=11%, signal=4%	CT45A2/SAGE2P/CT45A3/CT45A1/CT45A5/LIN28B/PAPOLB
	GO_NEGATIVE_REGULATION_OF_GENE_EXPRESSION_EPIGENETIC	GO_NEGATIVE_REGULATION_OF_GENE_EXPRESSION_EPIGENETIC	123	0.472688	1.3652	0.0108696	1	1	18987	tags=39%, list=34%, signal=26%	H2AB2/H2AC1/TNP1/H2AB3/H2AB1/LHX2/H2AP/DYDC2/DYDC1/H1-6/H2AC19/H2AC18/H1-8/MACROH2A2/H3C13/H1-1/H3C1/H4C2/H2AC16/H4C14/H4C15/H4C11/SPI1/H3C12/H1-5/H2AC17/H4C1/H3C14/H2AC21/H1-4/DNMT3B/H3C7/H4C12/H2AC11/H4C13/H1-3/H2AC4/H3C10/H4C8/H2AC13/H2AC8/H2AC20/H2AW/JARID2/CDC45/H4C6/H3C8/ASF1A
	GO_DNA_PACKAGING_COMPLEX	GO_DNA_PACKAGING_COMPLEX	112	0.51913	1.4711	0.010989	1	1	22077	tags=70%, list=39%, signal=43%	H2BC1/H2AB2/H2AC1/TNP1/H2AB3/PRM2/H2AB1/H2BW1/H1-6/H2BW2/H2AC19/H4C7/H2AC18/H1-8/MACROH2A2/H3Y1/H3C13/H1-1/H2BC13/H3C1/H2BU1/H4C2/H2BC3/H2BC6/H2AC16/TNP2/H2BS1/PRM1/H4C14/H4C15/H4C11/H3C12/H1-5/H2AC17/H4C1/H3C14/H2AC21/H1-4/H3C7/H4C12/H2BC4/H2AC11/H2BC17/H4C13/H2BC15/H1-3/H2AC4/H3C10/H4C8/H2AC13/H2AC8/H2BC14/H2AC20/H2AW/H4C6/H3C8/H2BC21/H3-5/H3C4/H4C9/H2BC7/NCAPG2/H2BC18/H2BC10/H3C11/CENPA/H2BC9/…
GBM	GO_NEGATIVE_REGULATION_OF_CELLULAR_AMIDE_METABOLIC_PROCESS	GO_NEGATIVE_REGULATION_OF_CELLULAR_AMIDE_METABOLIC_PROCESS	218	-0.618671	-1.58644	0.0119048	1	1	4384	tags=9%, list=8%, signal=8%	MIR365A/MIR200B/MIR96/MIR181A2/IGF2BP1/MIR16-2/MIR181B2/MIR134/LIN28A/MIR181A1/MIR101-1/MIR483/MIR204/MIR182/MIR133B/MIR15B/MIR107/MIR208A/MIR1-1/MIR218-1
	GO_RNA_BINDING_INVOLVED_IN_POSTTRANSCRIPTIONAL_GENE_SILENCING	GO_RNA_BINDING_INVOLVED_IN_POSTTRANSCRIPTIONAL_GENE_SILENCING	210	-0.553698	-1.39665	0.0123457	1	1	5042	tags=24%, list=9%, signal=22%	MIR373/MIR199A1/MIR920/MIR33A/MIR588/MIR2355/MIR582/MIR365A/MIR328/MIR301B/MIR200B/MIR96/MIR181A2/MIR199A2/MIR153-2/MIR16-2/MIR130A/MIR4632/MIR640/MIR129-2/MIR181B2/MIR487B/MIR134/MIR494/MIR329-2/MIR196A1/MIR200A/MIR488/MIR181A1/MIR638/MIR411/MIR101-1/MIR505/MIR483/MIR329-1/MIR204/MIR183/MIR30E/MIR182/MIR485/MIR133B/MIR15B/MIR107/MIR203A/MIR767/MIR208A/MIR1-1/MIR495/MIR218-1/MIR654/MIR30B
	GO_NEGATIVE_REGULATION_OF_ENDOTHELIAL_CELL_DIFFERENTIATION	GO_NEGATIVE_REGULATION_OF_ENDOTHELIAL_CELL_DIFFERENTIATION	11	-0.952469	-1.68079	0.0136986	1	1	400	tags=27%, list=1%, signal=27%	JAG1/MIR1-1/MIR495
	GO_NEGATIVE_REGULATION_OF_EXCITATORY_POSTSYNAPTIC_POTENTIAL	GO_NEGATIVE_REGULATION_OF_EXCITATORY_POSTSYNAPTIC_POTENTIAL	12	-0.935523	-1.64378	0.0138889	1	1	12	tags=17%, list=0%, signal=17%	S1PR2/MIR30B
	GO_G_PROTEIN_COUPLED_RECEPTOR_SIGNALING_PATHWAY_INVOLVED_IN_HEART_PROCESS	GO_G_PROTEIN_COUPLED_RECEPTOR_SIGNALING_PATHWAY_INVOLVED_IN_HEART_PROCESS	13	-0.856964	-1.52936	0.0140845	1	1	1602	tags=15%, list=3%, signal=15%	MIR30E/MIR1-1
HNSC	GO_MUSCLE_CELL_PROLIFERATION	GO_MUSCLE_CELL_PROLIFERATION	227	0.530124	1.52362	0.0106383	1	1	4884	tags=8%, list=9%, signal=7%	MIR208A/MIR362/MIR96/MIR873/MIR1298/MIR204/FGF20/SHH/MIR4632/MIR199B/RBP4/TBX20/GLI1/OGN/TBX5/BMP10/WNT2/KCNK2
	GO_NEGATIVE_REGULATION_OF_CELLULAR_AMIDE_METABOLIC_PROCESS	GO_NEGATIVE_REGULATION_OF_CELLULAR_AMIDE_METABOLIC_PROCESS	218	0.506067	1.44217	0.0108696	1	1	4100	tags=7%, list=7%, signal=6%	MIR208A/MIR181A1/MIR96/MIR132/MIR103A1/MIR204/MIR134/MIR299/MIR218-2/MIRLET7I/MIR520E/MIR181C/MIR181B1/MIR218-1/MIR345
	GO_NEGATIVE_REGULATION_OF_REACTIVE_OXYGEN_SPECIES_METABOLIC_PROCESS	GO_NEGATIVE_REGULATION_OF_REACTIVE_OXYGEN_SPECIES_METABOLIC_PROCESS	63	0.65941	1.58663	0.0117647	1	1	2038	tags=5%, list=4%, signal=5%	MIR181A1/MIR132/SLC30A10
	GO_NEGATIVE_REGULATION_OF_SMOOTH_MUSCLE_CELL_PROLIFERATION	GO_NEGATIVE_REGULATION_OF_SMOOTH_MUSCLE_CELL_PROLIFERATION	58	0.687153	1.65076	0.0119048	1	1	1965	tags=7%, list=3%, signal=7%	MIR362/MIR96/MIR1298/MIR4632
	GO_REGULATION_OF_ORGAN_GROWTH	GO_REGULATION_OF_ORGAN_GROWTH	112	0.579977	1.51207	0.0119048	1	1	6461	tags=14%, list=11%, signal=13%	MIR208A/MIR873/MIR204/FGF20/WT1/MIR199B/RBP4/TBX20/HAMP/GLI1/TBX5/BMP10/WNT2/KCNK2/NKX2-5/MIR199A2
KICH	GO_RESPIRATORY_CHAIN_COMPLEX	GO_RESPIRATORY_CHAIN_COMPLEX	85	-0.696465	-1.48478	0.0119048	1	1	12	tags=2%, list=0%, signal=2%	COX6A2/COX7B2
	GO_RNA_POLYMERASE_CORE_ENZYME_BINDING	GO_RNA_POLYMERASE_CORE_ENZYME_BINDING	61	-0.742674	-1.47912	0.0123457	1	1	1107	tags=5%, list=2%, signal=5%	RRN3P1/MIR584/MIR139
	GO_REGULATION_OF_UBIQUITIN_PROTEIN_TRANSFERASE_ACTIVITY	GO_REGULATION_OF_UBIQUITIN_PROTEIN_TRANSFERASE_ACTIVITY	54	-0.754322	-1.49581	0.0125	1	1	2264	tags=6%, list=4%, signal=5%	PLK1/MAGEA2/MAGEC2
	GO_NEGATIVE_REGULATION_OF_CELL_MIGRATION_INVOLVED_IN_SPROUTING_ANGIOGENESIS	GO_NEGATIVE_REGULATION_OF_CELL_MIGRATION_INVOLVED_IN_SPROUTING_ANGIOGENESIS	40	-0.796432	-1.49329	0.0128205	1	1	886	tags=18%, list=2%, signal=17%	MIR483/MEOX2/MIR196A2/MIR188/MIR410/MIR199B/MIR494
	GO_MACROPHAGE_PROLIFERATION	GO_MACROPHAGE_PROLIFERATION	12	-0.881542	-1.34738	0.0133333	1	1	467	tags=17%, list=1%, signal=17%	IL34/MIR181B1
KIRC	GO_DNA_TEMPLATED_TRANSCRIPTION_ELONGATION	GO_DNA_TEMPLATED_TRANSCRIPTION_ELONGATION	116	-0.568825	-1.3587	0.00990099	1	1	6212	tags=4%, list=11%, signal=4%	ELOA2/ELOA3/ELOA3D/ELOA3B/ELOA3C
	GO_POSITIVE_REGULATION_OF_CELL_CYCLE_PHASE_TRANSITION	GO_POSITIVE_REGULATION_OF_CELL_CYCLE_PHASE_TRANSITION	108	-0.664947	-1.57719	0.00990099	1	1	3222	tags=6%, list=6%, signal=6%	MIR519D/MIR520H/MIR495/PHOX2B/NEUROG1/MIR515-1/MIR520A
	GO_POSITIVE_REGULATION_OF_MITOTIC_CELL_CYCLE	GO_POSITIVE_REGULATION_OF_MITOTIC_CELL_CYCLE	166	-0.549329	-1.32098	0.00990099	1	1	5585	tags=5%, list=10%, signal=4%	FGF8/MIR519D/MIR520H/MIR495/PHOX2B/NEUROG1/MIR515-1/MIR520A
	GO_REGULATION_OF_CELL_CYCLE_G1_S_PHASE_TRANSITION	GO_REGULATION_OF_CELL_CYCLE_G1_S_PHASE_TRANSITION	194	-0.506229	-1.2321	0.00990099	1	1	6485	tags=5%, list=11%, signal=4%	PLK5/MIR519D/MIR873/MIR138-2/MIR520H/TFDP3/MIR495/MIR515-1/MIR520A
	GO_TRANSCRIPTION_ELONGATION_FROM_RNA_POLYMERASE_II_PROMOTER	GO_TRANSCRIPTION_ELONGATION_FROM_RNA_POLYMERASE_II_PROMOTER	87	-0.659341	-1.55059	0.01	1	1	6212	tags=6%, list=11%, signal=5%	ELOA2/ELOA3/ELOA3D/ELOA3B/ELOA3C
KIRP	GO_HUMORAL_IMMUNE_RESPONSE	GO_HUMORAL_IMMUNE_RESPONSE	366	0.448934	1.35642	0.0142857	1	1	9269	tags=35%, list=16%, signal=29%	MIR520B/IFNA16/IGKV2D-28/IGHV3-16/SPAG11A/HTN3/IGKV1D-33/FGB/CHGA/DEFA5/IGKV1D-39/IGKV2-40/IGKV2D-30/IGKV2-28/IGKV2-29/FGA/IGHV3-38/IGKV5-2/IGKV1-39/IGHV3-35/REG3A/IGHV1-58/PRTN3/IGHV1-45/C4BPA/DEFA3/IGHV2-70D/IFNA13/IGHV1-69/IGHV3-64/IGHV3-20/IGHV2-70/IGHV4-61/IGHV2-26/IGHV3-66/IGHV4-28/IGHV4-4/IGHV6-1/IGHV3-43/DEFA4/IGHV3-7/MBL2/IGHV7-81/IGKV2-30/CFH/IGHV1-69D/PPBP/IGHV1-3/IGHV3-53/IGHV4-31/IGH…
	GO_PHAGOCYTOSIS	GO_PHAGOCYTOSIS	369	0.529072	1.60451	0.0142857	1	1	9999	tags=28%, list=18%, signal=24%	IGKV2D-28/IGHV3-16/IGKV1D-33/IGKV1D-39/SFTPA1/IGKV2-40/IGKV2D-30/IGKV2-28/IGKV2-29/IGHV3-38/IGKV5-2/IGKV1-39/IGHV3-35/IGHV1-58/PRTN3/IGHV1-45/C4BPA/IGHV2-70D/IGHV1-69/IGHV3-64/IGHV3-20/IGHV2-70/ITGB3/IGHV4-61/IGHV2-26/IGHV3-66/IGHV4-28/IGHV4-4/IGHV6-1/IGHV3-43/IGHV3-7/MBL2/IGHV7-81/IGKV2-30/IGHV1-69D/IGHV1-3/IGHV3-53/IGHV4-31/IGHV3-11/IGHV1OR15-1/IGKV3D-11/ELANE/IGHV3-49/IGKV3D-20/FPR2/IGHV3-48/I…
	GO_ADAPTIVE_IMMUNE_RESPONSE_BASED_ON_SOMATIC_RECOMBINATION_OF_IMMUNE_RECEPTORS_BUILT_FROM_IMMUNOGLOBULIN_SUPERFAMILY_DOMAINS	GO_ADAPTIVE_IMMUNE_RESPONSE_BASED_ON_SOMATIC_RECOMBINATION_OF_IMMUNE_RECEPTORS_BUILT_FROM_IMMUNOGLOBULIN_SUPERFAMILY_DOMAINS	357	0.520108	1.565	0.0144928	1	1	13283	tags=36%, list=24%, signal=28%	IGKV2D-28/IGHV3-16/IGKV1D-33/CLC/IGKV1D-39/IGKV2-40/IGKV2D-30/IGKV2-28/IGKV2-29/NLRP10/IGHV3-38/IGKV5-2/IGKV1-39/IGHV3-35/IGHV1-58/IGHV1-45/C4BPA/IGHV2-70D/IGHV1-69/IGHV3-64/IGHV3-20/IGHV2-70/IL31RA/IGHV4-61/IGHV2-26/IGHV3-66/IGHV4-28/IGHV4-4/IGHV6-1/IGHV3-43/IGHV3-7/MBL2/IGHV7-81/IGKV2-30/IGHV1-69D/IGHV1-3/CD1A/IGHV3-53/IGHV4-31/IGHV3-11/IGHV1OR15-1/IGKV3D-11/IGHV3-49/IGKV3D-20/IGHV3-48/IGHV3-15…
	GO_LYMPHOCYTE_MEDIATED_IMMUNITY	GO_LYMPHOCYTE_MEDIATED_IMMUNITY	354	0.49448	1.48484	0.0151515	1	1	9078	tags=27%, list=16%, signal=23%	IGKV2D-28/IGHV3-16/IGKV1D-33/CLC/IGKV1D-39/IGKV2-40/IGKV2D-30/IGKV2-28/IGKV2-29/IGHV3-38/IGKV5-2/IGKV1-39/IGHV3-35/IGHV1-58/IGHV1-45/C4BPA/IGHV2-70D/IGHV1-69/IGHV3-64/IGHV3-20/IGHV2-70/IL31RA/IGHV4-61/IGHV2-26/IGHV3-66/IGHV4-28/IGHV4-4/IGHV6-1/IGHV3-43/IGHV3-7/MBL2/IGHV7-81/IGKV2-30/IGHV1-69D/IGHV1-3/CD1A/IGHV3-53/CLEC2A/IGHV4-31/IGHV3-11/IGHV1OR15-1/IGKV3D-11/IGHV3-49/IGKV3D-20/IGHV3-48/IGHV3-15…
	GO_TISSUE_MIGRATION	GO_TISSUE_MIGRATION	351	0.461476	1.38956	0.0151515	1	1	449	tags=2%, list=1%, signal=2%	MIR133B/MIRLET7F2/MIR329-1/MIR16-2/MIR329-2/MIR16-1/MIR410
LAML	GO_EPIDERMIS_DEVELOPMENT	GO_EPIDERMIS_DEVELOPMENT	473	0.491124	1.40042	0.0153846	1	1	7134	tags=26%, list=13%, signal=23%	KRTAP21-3/KRTAP19-7/KRTAP19-6/KRTAP3-3/KRTAP23-1/KRTAP19-5/SPRR2D/KRTAP2-1/KRTAP19-4/KRTAP27-1/LCE1A/KRTAP9-4/KRTAP6-1/KRTAP15-1/KRTAP9-2/KRTAP12-2/SPRR2G/KRTAP12-1/KRTAP21-1/LCE3E/KRT4/KRTAP21-2/KRTAP2-3/FOXQ1/KRT16/MIR125B1/KRTAP19-8/KRTAP11-1/KRTAP4-8/KRTAP8-1/LCE6A/KRTAP4-11/KRT79/KRTDAP/SLITRK6/SPRR2B/KRTAP9-7/FST/KRTAP10-1/KRTAP12-4/KRTAP1-4/KRTAP17-1/KRT2/DSG1/LRP4/KLK5/BMP4/KRTAP10-8/SOX2…
	GO_EXTRACELLULAR_STRUCTURE_ORGANIZATION	GO_EXTRACELLULAR_STRUCTURE_ORGANIZATION	394	0.537598	1.51801	0.0153846	1	1	12920	tags=41%, list=23%, signal=32%	SPP1/IBSP/MMP13/FOXF1/MMP1/FOXF2/COL2A1/ADAMTS15/TLL1/WDR72/MMP16/FLRT2/HPSE2/FBLN1/PDPN/COL12A1/COL15A1/SMOC2/LAMA4/EGFLAM/COL8A1/HAS1/KLK5/MMP12/DSPP/OTOL1/COL1A1/MMP3/MMP10/COL16A1/ELN/TNFRSF11B/KLK7/TNR/SOX9/COL1A2/ITGA1/COL4A2/FMOD/KAZALD1/IL6/COL6A3/COL4A1/FOXC2/PXDN/COL3A1/KLK4/ITGB6/ADAMTS9/VCAM1/ADAMTSL1/DCN/ITGA3/ADAMTS19/MMP14/MMP23B/MATN3/PDGFRA/COL5A3/ICAM5/MFAP2/MFAP5/CTRB1/BGN/VWA1…
	GO_MYOBLAST_MIGRATION	GO_MYOBLAST_MIGRATION	13	0.862624	1.51892	0.0169492	1	1	2975	tags=23%, list=5%, signal=22%	SIX4/SIX1/MEGF10
	GO_OLIGOSACCHARYLTRANSFERASE_COMPLEX	GO_OLIGOSACCHARYLTRANSFERASE_COMPLEX	13	0.84988	1.49648	0.0169492	1	1	1286	tags=8%, list=2%, signal=8%	TUSC3
	GO_POSITIVE_REGULATION_OF_MUSCLE_ADAPTATION	GO_POSITIVE_REGULATION_OF_MUSCLE_ADAPTATION	13	0.866124	1.52508	0.0169492	1	1	5613	tags=46%, list=10%, signal=42%	MIR34C/MIR208A/MIR34B/MIR199A2/TRPC3/MYMK
LGG	GO_NEGATIVE_REGULATION_OF_DEFENSE_RESPONSE	GO_NEGATIVE_REGULATION_OF_DEFENSE_RESPONSE	253	0.446287	1.44073	0.0133333	0.330094	0.319372	11700	tags=30%, list=21%, signal=24%	MIR16-2/MIR141/INS/SAA1/GPR31/IL2/APCS/FCGR2B/CD96/FPR2/KIR2DL4/ACOD1/SLAMF8/HGF/IL10/IL2RA/TNFAIP6/TAFA3/IL22RA2/PTGER4/GATA3/CYP19A1/LILRB1/MIR16-1/CR1/IL12B/PTPRC/PPARG/NLRP6/ALOX5/TRIM38/SOCS3/MIR766/CEACAM1/PROC/MICB/CST7/HAVCR2/MIR222/PYCARD/NLRC5/MIR3909/LGALS9/NMI/FFAR4/NLRP3/SIGLEC10/IL1R2/FGL2/DUSP10/TNFAIP8L2/ZC3H12A/ACP5/SERPING1/IGF1/TNFAIP3/RNF125/GHRL/HLA-G/VSIG4/CD200R1/AOAH/IRAK3…
	GO_T_CELL_ACTIVATION	GO_T_CELL_ACTIVATION	481	0.594838	1.94793	0.0133333	0.330094	0.319372	11498	tags=40%, list=20%, signal=32%	INS/IDO1/IL36B/TNFSF14/ITK/ICOS/IFNB1/IL2/CD80/CD40LG/IL21/PDCD1/IFNG/FCGR2B/PTPN22/CD70/SIT1/ICOSLG/CD3G/SLAMF6/TREML2/BATF/CD2/SIRPG/CCR2/CD3D/SLC11A1/PLA2G2D/ZNF683/CD3E/PDCD1LG2/CD8B/RHOH/LGALS9B/RUNX1/IL6/GPR18/VNN1/IL15/FGL1/SPN/DPP4/IL10/ITGAL/IL2RA/HSH2D/PTGER4/IL7R/LCK/IL1A/SIRPB1/CD7/PIK3CG/IFNA10/EOMES/GATA3/LGALS9C/IL27/TNFSF8/LILRB1/HFE/RIPK3/CCR7/XCL1/CGAS/CD5/CD28/JAK3/IL12RB1/CR1/…
	GO_ANTIGEN_PROCESSING_AND_PRESENTATION	GO_ANTIGEN_PROCESSING_AND_PRESENTATION	230	0.481558	1.54295	0.0135135	0.330094	0.319372	17485	tags=40%, list=31%, signal=28%	CD1B/FCGR2B/IFI30/SLC11A1/NCF1/HLA-DQB2/HFE/CCR7/CD1E/HLA-DQA2/HLA-DQA1/HLA-DOA/FCGR1B/LILRB2/CD68/FCGR1A/CCL21/CD1C/HLA-DMB/ICAM1/HLA-DQB1/NCF2/RAB34/CENPE/PYCARD/RAB32/CTSV/FGL2/HLA-DOB/CTSS/KIF18A/AP1S3/NCF4/CYBB/CD8A/CYBA/HLA-DPA1/HLA-DRB5/TREM2/HLA-DMA/HLA-G/NOD1/FCER1G/RAB27A/MR1/KIF2C/SEC24D/HLA-DPB1/WAS/PSMA8/RELB/THBS1/KIF23/VAMP8/HLA-F/KIF4A/PSMB9/HLA-DRB1/NOD2/CLEC4A/HLA-DRA/CD1D/CD36/…
	GO_CYTOKINE_ACTIVITY	GO_CYTOKINE_ACTIVITY	233	0.531892	1.71135	0.0135135	0.330094	0.319372	13114	tags=45%, list=23%, signal=34%	CCL11/IL36B/IL22/TNFSF14/IFNB1/IL2/CCL7/CD40LG/IL21/VSTM1/IFNG/CER1/CSF2/CD70/CXCL10/GDF3/LIF/CXCL9/CXCL11/TNFRSF11B/FAM3B/CCL20/WNT16/CCL23/FASLG/IL1RN/IL6/CLCF1/CXCL6/XCL2/IL15/IL10/IL1A/GDF15/IFNA10/CCL22/GREM1/IL27/TNFSF8/CCL15/XCL1/AREG/OSM/IL12B/IFNA13/CCL5/IL24/TNFSF11/IL16/TGFB2/IL18/LEFTY2/IL7/CCL8/CCL21/SECTM1/CMTM7/THNSL2/GDF5/IL26/IFNA2/TNFSF15/CNTF/IFNE/CCL2/IL3/CTF1/BMP10/SPP1/TIMP1…
	GO_IMMUNE_RESPONSE_REGULATING_SIGNALING_PATHWAY	GO_IMMUNE_RESPONSE_REGULATING_SIGNALING_PATHWAY	500	0.576333	1.878	0.0135135	0.330094	0.319372	12244	tags=43%, list=22%, signal=34%	ITK/TRBV12-3/TRAT1/IGHV3-7/IGHV6-1/UBASH3A/FCGR2B/PTPN22/STAP1/TRBC1/TRAV29DV5/IGHV3-38/FPR2/ICOSLG/CD3G/IGHV3-13/TRBV7-9/SH2D1A/IGHV1-58/CD3D/VAV3/CD3E/CD226/MYO1G/IGKV3D-20/RUNX1/GCSAM/IGLC7/KLHL6/TRDC/IGKV3D-11/LILRA4/IGHV3-11/LILRA2/IGHV2-5/TXK/LCK/IGLV2-8/IGKV1-16/IGHV3-48/GATA3/IGHV2-70D/MS4A1/IGKV4-1/IGLV7-43/IGHV5-51/HLA-DQB2/LILRB1/CD22/GPR33/CCR7/TRAV8-4/IGHV2-70/CD28/FPR3/IGKV3-15/HLA-…
LIHC	GO_PATTERN_SPECIFICATION_PROCESS	GO_PATTERN_SPECIFICATION_PROCESS	455	0.467295	1.25514	0.00990099	1	1	20127	tags=43%, list=36%, signal=28%	NKX6-1/FEZF2/NEUROD1/CER1/FOXG1/DMRT2/OTX2/ISL1/PAX7/FOXD1/NTF4/RAX/CFC1/MSGN1/TBX5/ALX4/NEUROG1/PCDH8/DBX1/MYF5/HOXD13/CDX4/LHX1/WNT7B/TBR1/HOXB9/SFRP2/SIX3/HOXD11/DLL3/HOXD12/ALX1/MYF6/TBX22/RIPPLY2/MSX2/GSX2/ZIC3/DMRTA2/HOXC11/NKX2-1/UNCX/DNAAF4/TDRD5/BMPR1B/FGF10/DRC1/NRG3/EVX1/PAX2/GLI2/EN1/HOXC13/HES7/FOLR1/LBX1/ERBB4/WNT3A/TBXT/FOXB1/CDX2/SEMA3A/PITX2/MLLT3/HOXA11/SEMA3C/WNT2/NOG/PROP1/DLX…
	GO_REGIONALIZATION	GO_REGIONALIZATION	355	0.491537	1.32368	0.01	1	1	14983	tags=33%, list=27%, signal=24%	NKX6-1/FEZF2/NEUROD1/CER1/FOXG1/DMRT2/OTX2/ISL1/PAX7/FOXD1/NTF4/CFC1/MSGN1/ALX4/NEUROG1/PCDH8/DBX1/MYF5/HOXD13/CDX4/LHX1/WNT7B/TBR1/HOXB9/SFRP2/SIX3/HOXD11/DLL3/ALX1/MYF6/RIPPLY2/MSX2/GSX2/ZIC3/DMRTA2/HOXC11/NKX2-1/TDRD5/BMPR1B/FGF10/EVX1/PAX2/GLI2/EN1/HOXC13/HES7/WNT3A/TBXT/FOXB1/CDX2/SEMA3A/PITX2/MLLT3/HOXA11/SEMA3C/WNT2/NOG/PROP1/DLX1/OVOL2/SP8/EMX2/DSCAML1/GSC/FOXJ1/ITGAM/HOXB8/NKX2-2/GREM1/S…
	GO_RNA_BINDING_INVOLVED_IN_POSTTRANSCRIPTIONAL_GENE_SILENCING	GO_RNA_BINDING_INVOLVED_IN_POSTTRANSCRIPTIONAL_GENE_SILENCING	210	0.513415	1.3211	0.0104167	1	1	2576	tags=13%, list=5%, signal=13%	MIR187/MIR153-1/MIR520C/MIR509-3/MIR299/MIR526A1/MIR103A1/MIR31/MIR518B/MIR638/MIR206/MIR218-1/MIR411/MIR30A/MIR134/MIR329-1/MIR208A/MIR449A/MIR129-1/MIR182/MIR519E/MIR873/MIR9-1/MIR204/MIR218-2/MIR135B/MIR1207/MIR519B
	GO_NEGATIVE_REGULATION_OF_CELLULAR_AMIDE_METABOLIC_PROCESS	GO_NEGATIVE_REGULATION_OF_CELLULAR_AMIDE_METABOLIC_PROCESS	218	0.566227	1.45705	0.0105263	1	1	1934	tags=6%, list=3%, signal=6%	MIR520C/MIR299/MIR103A1/MIR31/MIR518B/MIR218-1/MIR134/MIR208A/MIR182/MIR9-1/MIR204/MIR218-2/MIR135B
	GO_MIRNA_MEDIATED_INHIBITION_OF_TRANSLATION	GO_MIRNA_MEDIATED_INHIBITION_OF_TRANSLATION	78	0.680144	1.61628	0.0113636	1	1	1934	tags=17%, list=3%, signal=16%	MIR520C/MIR299/MIR103A1/MIR31/MIR518B/MIR218-1/MIR134/MIR208A/MIR182/MIR9-1/MIR204/MIR218-2/MIR135B
LUAD	GO_OLFACTORY_RECEPTOR_ACTIVITY	GO_OLFACTORY_RECEPTOR_ACTIVITY	417	0.469423	1.5187	0.015873	1	1	6073	tags=35%, list=11%, signal=31%	OR8K1/OR4A15/OR8J3/OR8J2/OR4C46/OR2M7/OR6Q1/OR4P4/OR10Z1/OR51A2/OR2T7/OR4C15/OR51F1/OR5I1/OR4N4/OR5F1/OR51A4/OR14C36/OR10A7/OR51V1/OR5L2/OR4C12/OR2AJ1/OR5H15/OR2T6/OR5T1/OR8H1/OR2T34/OR5K3/OR8U1/OR5H14/OR51A7/OR5M1/OR7A17/OR4N5/OR6C4/OR5AC2/OR4C11/OR2J1/OR7A2P/OR10G8/OR2M2/OR5M3/OR4K5/OR5J2/OR4D10/OR4K1/OR8I2/OR4D6/OR2M3/OR4A5/OR9Q2/OR5AS1/OR5H2/OR9G1/OR4L1/OR5M9/OR5AL1/OR6C6/OR10S1/OR2V2/OR1S2/O…
	GO_DNA_CONFORMATION_CHANGE	GO_DNA_CONFORMATION_CHANGE	349	0.476768	1.52484	0.0163934	1	1	10873	tags=20%, list=19%, signal=17%	H2AB2/TSPY3/TSPY4/TSPY10/TSPY8/TSPY1/TSPY2/TNP1/APOBEC1/H2AB1/H2BC3/H1-1/PRDM9/H4C6/PRM3/H4C13/H2AB3/FAM172BP/H3C11/SYCP1/H2BC10/H2BC1/H3C7/CENPI/CENPA/NCAPG/PADI4/H2BC14/H3C15/H4C1/OIP5/GINS4/RAD51/H1-5/HJURP/CENPK/GINS2/NCAPH/H3C12/DSCC1/CDK1/ERCC6L/KNL1/HMGA2/H2BC17/CDCA5/DDX11L8/RAD54L/CDKN2A/CENPN/CENPW/H2BW1/TOP2A/ASF1B/CENPU/POLQ/CCNB1/BRIP1/H2BC13/H2BC7/NUSAP1/H4C14/CENPM/CENPL/H3C13/RAD5…
	GO_CHROMOSOME_SEGREGATION	GO_CHROMOSOME_SEGREGATION	332	0.431479	1.37546	0.0166667	1	1	14167	tags=33%, list=25%, signal=25%	SPO11/MEIKIN/MEIOB/PRDM9/RAD21L1/SPATA22/MAGEA10-MAGEA5/MAGEA5/TEX15/MAJIN/MEIOC/SYCP1/ESCO2/TTK/MAD2L1/DMC1/NCAPG/SGO1/CDC6/BIRC5/OIP5/KIF4A/CCNE1/MEI4/DLGAP5/SKA3/HJURP/CENPK/CCNE2/NUF2/NCAPH/BUB1/NEK2/DSCC1/SPC25/KNL1/TEX11/CDCA2/CDCA5/DDX11L8/KIF23/KIF2C/TRIP13/SHOC1/SKA1/FAM83D/NDC80/BUB1B/KIF4B/CENPN/PLK1/CENPW/SGO2/UBE2C/ESPL1/CDC20/TOP2A/PTTG1/BRCA1/AURKB/CDCA8/KIF18B/CENPE/SMC1B/KIF14/CC…
	GO_DNA_PACKAGING	GO_DNA_PACKAGING	234	0.525731	1.6405	0.0169492	1	1	10873	tags=26%, list=19%, signal=21%	H2AB2/TSPY3/TSPY4/TSPY10/TSPY8/TSPY1/TSPY2/TNP1/APOBEC1/H2AB1/H2BC3/H1-1/PRDM9/H4C6/PRM3/H4C13/H2AB3/FAM172BP/H3C11/SYCP1/H2BC10/H2BC1/H3C7/CENPI/CENPA/NCAPG/PADI4/H2BC14/H3C15/H4C1/OIP5/H1-5/HJURP/CENPK/NCAPH/H3C12/CDK1/KNL1/HMGA2/H2BC17/CDCA5/CDKN2A/CENPN/CENPW/H2BW1/TOP2A/ASF1B/CENPU/CCNB1/H2BC13/H2BC7/NUSAP1/H4C14/CENPM/CENPL/H3C13/H2BC9/H3C1/H2BC11/H3C4/MCM2
	GO_HISTONE_BINDING	GO_HISTONE_BINDING	237	0.546629	1.71798	0.0169492	1	1	1192	tags=3%, list=2%, signal=3%	TSPY3/TSPY4/TSPY10/TSPY8/TSPY1/TSPY2/CDY1
LUSC	GO_ARTERY_DEVELOPMENT	GO_ARTERY_DEVELOPMENT	98	-0.657682	-1.27485	0.00990099	1	1	584	tags=5%, list=1%, signal=5%	MIR153-2/MIR487B/MIR329-1/MIR495/MIR329-2
	GO_ARTERY_MORPHOGENESIS	GO_ARTERY_MORPHOGENESIS	71	-0.70123	-1.35326	0.00990099	1	1	584	tags=7%, list=1%, signal=7%	MIR153-2/MIR487B/MIR329-1/MIR495/MIR329-2
	GO_NEGATIVE_REGULATION_OF_EPITHELIAL_CELL_DIFFERENTIATION	GO_NEGATIVE_REGULATION_OF_EPITHELIAL_CELL_DIFFERENTIATION	49	-0.780972	-1.47853	0.00990099	1	1	3041	tags=8%, list=5%, signal=8%	REG3G/MIR518B/MIR1-1/MIR495
	GO_ODORANT_BINDING	GO_ODORANT_BINDING	99	-0.803719	-1.55753	0.00990099	1	1	5269	tags=56%, list=9%, signal=50%	OR5AK3P/OR9I1/OR9K2/OR5AN1/OR8G2P/OR5K1/OR5M8/OR5J2/OR8D4/OR5AK2/OR5M3/OR5K3/OR5B17/OR5H2/OR5K4/OR8B4/OR5B3/OR14A16/OR5M10/OR9Q2/OR5I1/OR5W2/OR8B12/OR8K1/OR8H1/OR11L1/OR14C36/OR8J2/OR14A2/OR8U1/OR5L2/OR5M9/OR5L1/OR8J3/OR8B8/OR8I2/OR5AP2/OR5A1/OR5H1/OR9G4/OR8H2/OR5AC2/OR10W1/OR5D16/OR8H3/OR5AC1/OR5A2/OR5AR1/OR5H14/OR5AL1/OR5H15/OR5AS1/OR5F1/OR5M1/OR8J1
	GO_OLFACTORY_RECEPTOR_ACTIVITY	GO_OLFACTORY_RECEPTOR_ACTIVITY	417	-0.726196	-1.45394	0.00990099	1	1	6113	tags=50%, list=11%, signal=45%	OR10D3/OR52A4P/OR10A6/OR52H1/OR10D4P/OR10A4/OR10J6P/OR6K6/OR4F4/OR2L2/OR4F17/OR13G1/OR6C68/OR6A2/OR2J3/OR1E2/OR2T10/OR1L6/OR10A5/OR5AK3P/OR2AK2/OR2L3/OR1N1/OR6N2/OR9I1/OR11H12/OR10T2/OR9K2/OR51H1/OR4K17/OR52E4/OR1L4/OR2G2/OR4D1/OR6V1/OR2M2/OR10J5/OR11G2/OR5AN1/OR2AJ1/OR13C2/OR5T3/OR10AG1/OR7A17/OR8G2P/OR52E1/OR4F6/OR2W1/OR13C4/OR5K1/OR4E1/OR2B3/OR7G2/OR7D4/OR5M8/OR2J2/OR5J2/OR10G3/OR4D6/OR8D4/OR5…
MESO	GO_COAGULATION	GO_COAGULATION	345	-0.506852	-1.28541	0.0136986	1	1	8399	tags=12%, list=15%, signal=11%	CD36/PRKAR2B/IFNA4/PF4V1/H3C12/GATA1/SEMG2/SERPIND1/MMRN1/SLC4A1/FOXA2/BLK/TRPC6/IFNA2/HBE1/WNT3A/P2RX2/HNF4A/IFNA13/PRSS56/IFNA21/F11/DGKB/IFNA14/HBD/IFNA1/KNG1/GP9/SHH/FGG/TRPC7/HBG2/FGB/DGKK/CPB2/APOH/IFNA8/FGA/F9/HBG1/IFNA16/IFNA10/IFNA6
	GO_REGULATION_OF_PEPTIDYL_SERINE_PHOSPHORYLATION	GO_REGULATION_OF_PEPTIDYL_SERINE_PHOSPHORYLATION	144	-0.642899	-1.54415	0.0147059	1	1	8520	tags=15%, list=15%, signal=13%	TCL1A/IFNA4/ANGPT1/IFNE/NTRK2/IFNA2/WNT3A/TENM1/IFNA13/IFNK/IFNA21/IFNA14/CSF3/GCG/IFNA1/TCL1B/IFNW1/IFNA8/IFNA16/IFNA10/IFNA6/MIR212
	GO_RESPONSE_TO_DSRNA	GO_RESPONSE_TO_DSRNA	53	-0.782105	-1.59104	0.0153846	1	1	8221	tags=26%, list=15%, signal=23%	IFNA4/RFTN2/IFNE/IFNA2/IFNA13/IFNK/IFNA21/IFNA14/IFNA1/IFNW1/IFNA8/IFNA16/IFNA10/IFNA6
	GO_REGULATION_OF_DEACETYLASE_ACTIVITY	GO_REGULATION_OF_DEACETYLASE_ACTIVITY	12	-0.897223	-1.43223	0.0181818	1	1	126	tags=17%, list=0%, signal=17%	LRRK2/MIR182
	GO_RNAI_EFFECTOR_COMPLEX	GO_RNAI_EFFECTOR_COMPLEX	16	-0.922122	-1.60159	0.0181818	1	1	689	tags=12%, list=1%, signal=12%	TNRC6A/MIR206
OV	GO_OLFACTORY_RECEPTOR_ACTIVITY	GO_OLFACTORY_RECEPTOR_ACTIVITY	417	-0.507523	-1.4025	0.00990099	1	1	9657	tags=47%, list=17%, signal=39%	OR2AJ1/OR3A1/OR56B4/OR2L13/OR8U1/OR10J5/OR1L1/OR5AP2/OR4A8/OR11H7/OR2C3/OR5B2/OR52W1/OR2K2/OR10G8/OR2M3/OR6B2/OR6X1/OR12D1/OR2H1/OR1A1/OR6J1/OR52A5/OR11L1/OR10A4/OR4A4P/OR13C9/OR4C5/OR4K2/OR2W5/OR9A2/OR4D1/OR4K13/OR8B12/OR6C2/OR5AK3P/OR14I1/OR2AT4/OR14A2/OR1E1/OR7E24/OR1P1/OR6C68/OR3A2/OR1L4/OR2H2/OR10C1/OR8D4/OR2L5/OR13G1/OR2AK2/OR1D2/OR1L6/OR2AG1/OR7G3/OR13C2/OR5A1/OR11H4/OR1F12/OR2T10/OR4D2/OR…
	GO_SENSORY_PERCEPTION_OF_SMELL	GO_SENSORY_PERCEPTION_OF_SMELL	442	-0.504077	-1.39861	0.00990099	1	1	9657	tags=45%, list=17%, signal=38%	OR2AJ1/OR3A1/OR56B4/OR2L13/OR8U1/GFY/OR10J5/OR1L1/OR5AP2/OR4A8/OR11H7/OR2C3/OR5B2/OR52W1/OR2K2/CNGA4/OR10G8/OR2M3/OR6B2/OR6X1/OR12D1/OR2H1/OR1A1/OR6J1/OR52A5/OR11L1/OR10A4/OR4A4P/OR13C9/OR4C5/OR4K2/OR2W5/OR9A2/OR4D1/OR4K13/OR8B12/OR6C2/OR5AK3P/OR14I1/OR2AT4/OR14A2/OR1E1/OR7E24/OR1P1/OR6C68/OR3A2/OR1L4/OR2H2/OR10C1/OR8D4/OR2L5/OR13G1/OR2AK2/OR1D2/OR1L6/OR2AG1/OR7G3/OR13C2/OR5A1/OR11H4/OR1F12/OR2T1…
	GO_REGULATION_OF_CELL_CYCLE_G1_S_PHASE_TRANSITION	GO_REGULATION_OF_CELL_CYCLE_G1_S_PHASE_TRANSITION	194	-0.592163	-1.52898	0.0102041	1	1	1846	tags=4%, list=3%, signal=4%	MIR208A/MIR133B/MIR138-2/MIR892B/MIR520H/MIR873/MIR362
	GO_NEGATIVE_REGULATION_OF_CELL_CYCLE_G1_S_PHASE_TRANSITION	GO_NEGATIVE_REGULATION_OF_CELL_CYCLE_G1_S_PHASE_TRANSITION	121	-0.628899	-1.57118	0.0104167	1	1	1471	tags=4%, list=3%, signal=4%	MIR133B/MIR138-2/MIR892B/MIR873/MIR362
	GO_REGULATION_OF_HEART_GROWTH	GO_REGULATION_OF_HEART_GROWTH	83	-0.601631	-1.43046	0.0106383	1	1	1879	tags=8%, list=3%, signal=8%	MYH6/MIR208A/MIR204/MIR1-1/MIR509-3/MIR509-1/MIR873
PAAD	GO_REGULATION_OF_CELL_CYCLE_PHASE_TRANSITION	GO_REGULATION_OF_CELL_CYCLE_PHASE_TRANSITION	470	-0.515678	-1.37538	0.0120482	1	1	4484	tags=2%, list=8%, signal=2%	TERT/PHOX2B/UBE2DNL/NEUROG1/KCNH5/RFPL1/MOS/MIR515-2/MIR892B/MIR208A
	GO_CELL_CYCLE_G1_S_PHASE_TRANSITION	GO_CELL_CYCLE_G1_S_PHASE_TRANSITION	298	-0.517592	-1.34352	0.0126582	1	1	359	tags=1%, list=1%, signal=1%	TERT/MIR515-2/MIR892B/MIR208A
	GO_KERATINOCYTE_DIFFERENTIATION	GO_KERATINOCYTE_DIFFERENTIATION	303	-0.535161	-1.39193	0.0126582	1	1	6745	tags=21%, list=12%, signal=18%	KRT25/KRTAP3-2/S100A7/KRTAP19-1/KRTAP4-4/KRTAP3-1/KRT33A/LCE1B/LCE1C/KRT74/DSG4/KRTAP5-3/KRTAP9-2/KRT37/KRTAP10-9/KRTAP10-4/KRTAP3-3/KRT38/KRT31/KRTAP29-1/KRTAP10-10/KRTAP19-8/LCE6A/KRTAP4-8/LCE5A/KRT84/KRTAP10-11/KRTAP10-3/KRTAP10-6/KRTAP4-5/KRT73/LCE1D/KRT72/KLK12/SPRR2E/IL20/KRTAP12-1/LCE1F/KRT28/KRTAP11-1/KRTAP1-4/KRTAP10-2/KRTAP13-4/KRTAP17-1/KRTAP13-2/KRTAP21-1/KRTAP12-2/LCE2C/LCE1A/SPRR2G/…
	GO_NEGATIVE_REGULATION_OF_PEPTIDYL_SERINE_PHOSPHORYLATION	GO_NEGATIVE_REGULATION_OF_PEPTIDYL_SERINE_PHOSPHORYLATION	30	-0.902307	-1.71069	0.0142857	1	1	68	tags=10%, list=0%, signal=10%	PDE4D/MIR212/MIR132
	GO_POSITIVE_REGULATION_OF_CELL_MIGRATION_INVOLVED_IN_SPROUTING_ANGIOGENESIS	GO_POSITIVE_REGULATION_OF_CELL_MIGRATION_INVOLVED_IN_SPROUTING_ANGIOGENESIS	34	-0.828587	-1.63349	0.0142857	1	1	507	tags=12%, list=1%, signal=12%	MIR150/MIR487B/MIRLET7F2/MIR132
PCPG	GO_NEGATIVE_REGULATION_OF_LONG_TERM_SYNAPTIC_POTENTIATION	GO_NEGATIVE_REGULATION_OF_LONG_TERM_SYNAPTIC_POTENTIATION	13	0.886042	1.54115	0.0163934	0.740115	0.740115	24	tags=8%, list=0%, signal=8%	MIR30B
	GO_RESPONSE_TO_LEUCINE	GO_RESPONSE_TO_LEUCINE	13	0.845618	1.47084	0.0163934	0.740115	0.740115	1464	tags=8%, list=3%, signal=7%	PDX1
	GO_TELOMERE_CAP_COMPLEX	GO_TELOMERE_CAP_COMPLEX	13	0.857166	1.49092	0.0163934	0.740115	0.740115	1588	tags=8%, list=3%, signal=7%	TERT
	GO_TISSUE_MIGRATION	GO_TISSUE_MIGRATION	351	0.458492	1.28509	0.0163934	0.740115	0.740115	14750	tags=27%, list=26%, signal=20%	MIR31/MIR16-1/MIRLET7F2/MIR16-2/MIR200A/MIR200B/FGF16/MIR361/RAB25/EPPK1/FGF8/KRT2/TBXT/HAS2/FGFBP1/MIR26A1/VIL1/ADTRP/FAP/MIR640/GREM1/TAC1/APOH/MIR342/WNT5A/ITGB3/MIR129-1/MMP9/TGFB2/MARVELD3/MIR503/MIR212/MIR196A1/SRPX2/SEMA3A/DPP4/MIR199A1/PTGS2/INSL3/MIR210/ACTG2/MIR221/THBS1/SERPINF1/MIR320A/MIR199A2/SLIT2/MIR196A2/ITGA2/MIR410/GRHL2/ITGB2/MIR2355/PTPRR/MIR149/CYP1B1/AGTR2/CCN3/LOXL2/ANXA3/…
	GO_COAGULATION	GO_COAGULATION	345	0.464964	1.30055	0.0166667	0.740115	0.740115	15629	tags=35%, list=28%, signal=26%	IFNA8/IFNA13/FOXA2/HNF4A/P2RX2/SERPINB2/SLC4A1/HBG2/HBD/WNT3A/GATA4/SERPINA10/F2RL2/CD177/KRT1/GATA1/ADTRP/FAP/PRKCG/ADORA2A/PDPN/IL6/P2RX5/HBG1/TRPC6/APOH/PRTN3/FGG/PLA2G4A/IFNA1/ITGB3/SLC7A11/F11/F12/F13B/TYRO3/BLK/PRKCQ/PIK3R5/PLAUR/F5/SYK/F2RL1/TRPC7/ADAMTS18/TFPI/C4BPB/SERPINA1/ITPR3/CYP4F11/GNA15/NFE2/PIK3CG/PF4V1/SERPINA5/VAV1/IFNA6/PIK3R6/THBS1/PLEK/EPHB2/TREML1/FGB/HPSE/ITGA2/DGKI/GP5/P2…
PRAD	GO_OLFACTORY_RECEPTOR_ACTIVITY	GO_OLFACTORY_RECEPTOR_ACTIVITY	417	-0.634411	-1.3982	0.00990099	0.981838	0.981838	10390	tags=52%, list=18%, signal=43%	OR51G1/OR4K5/OR4C3/OR2AE1/OR52N2/OR4E2/OR51B4/OR10D4P/OR2A14/OR51A7/OR5B12/OR14A16/OR7D4/OR10D3/OR5AK2/OR11H4/OR10G3/OR4F15/OR14C36/OR5H2/OR2J1/OR52P1P/OR8G1/OR1A2/OR9I1/OR2G6/OR11A1/OR6Q1/OR14J1/OR13H1/OR5A1/OR2S2/OR4K13/OR2AK2/OR2T34/OR2T4/OR9K2/OR2T3/OR10G7/OR5AL1/OR52A1/OR2A25/OR52J3/OR10J5/OR10H2/OR9A1P/OR51F1/OR10H5/OR2AJ1/OR2M3/OR4D10/OR10J6P/OR5M11/OR6K3/OR1B1/OR52B2/OR10H3/OR10A6/OR2AT4/…
	GO_PRODUCTION_OF_MOLECULAR_MEDIATOR_INVOLVED_IN_INFLAMMATORY_RESPONSE	GO_PRODUCTION_OF_MOLECULAR_MEDIATOR_INVOLVED_IN_INFLAMMATORY_RESPONSE	87	-0.733813	-1.52314	0.00990099	0.981838	0.981838	558	tags=5%, list=1%, signal=5%	MIR129-2/MIR16-2/MIR16-1/MIR129-1
	GO_REGULATION_OF_EPITHELIAL_CELL_MIGRATION	GO_REGULATION_OF_EPITHELIAL_CELL_MIGRATION	279	-0.575522	-1.26816	0.00990099	0.981838	0.981838	3455	tags=5%, list=6%, signal=5%	MIR30A/MIR196A2/MIR505/MIR495/MIRLET7F2/MIR206/MIR494/MIR129-2/MIR16-2/MIR16-1/MIR129-1/MIR329-2/MIR329-1/MIR487B
	GO_RNA_POLYMERASE_BINDING	GO_RNA_POLYMERASE_BINDING	78	-0.719673	-1.46871	0.00990099	0.981838	0.981838	2320	tags=5%, list=4%, signal=5%	MIR33A/MIR1-1/MIR16-2/MIR16-1
	GO_SENSORY_PERCEPTION_OF_SMELL	GO_SENSORY_PERCEPTION_OF_SMELL	442	-0.628469	-1.38685	0.00990099	0.981838	0.981838	10390	tags=50%, list=18%, signal=41%	OR51G1/OR4K5/OR4C3/OR2AE1/OR52N2/OR4E2/OR51B4/OR10D4P/OR2A14/OR51A7/OR5B12/OR14A16/OR7D4/OR10D3/OR5AK2/OR11H4/OR10G3/OR4F15/OR14C36/OR5H2/OR2J1/OR52P1P/OR8G1/OR1A2/OR9I1/OR2G6/OR11A1/OR6Q1/OR14J1/OR13H1/OR5A1/OR2S2/OR4K13/OR2AK2/OR2T34/CNGA2/OR2T4/OR9K2/OR2T3/OR10G7/OR5AL1/OR52A1/OR2A25/OR52J3/OR10J5/OR10H2/OR9A1P/OR51F1/OR10H5/OR2AJ1/OR2M3/OR4D10/OR10J6P/OR5M11/OR6K3/OR1B1/OR52B2/OR10H3/OR10A6/O…
READ	GO_SENSORY_PERCEPTION_OF_SMELL	GO_SENSORY_PERCEPTION_OF_SMELL	442	-0.565123	-1.4731	0.0131579	0.507766	0.483214	5626	tags=33%, list=10%, signal=30%	OR2J2/OR3A2/OR1E1/OR2A25/OR13D1/OR10P1/OR2A4/OR7G2/OR10W1/OR13C7/OR2T8/OR51B4/OR10G2/OR2J3/OR8D4/OR7C2/OR4Q2/OR2D3/OR52P1P/OR2B8P/OR1L6/OR56A5/OR7G1/OR6C65/OR6B1/OR10A2/OR10G8/OR13G1/OR10K2/OR52J3/OR6F1/OR4E2/OR4K1/OR6B2/OR1A1/OR2V2/OR7A17/OR1L3/OR11G2/OR2A5/OR10D4P/OR6C70/OR2T2/OR2B3/OR51T1/OR52E5/CNGA2/OR10S1/OR52I2/OR52E8/OR5B12/OR2T33/OR10K1/OR51G2/OR52L1/OR13C6P/OR4F21/OR51L1/OR52E2/OR2A12/O…
	GO_OLFACTORY_RECEPTOR_ACTIVITY	GO_OLFACTORY_RECEPTOR_ACTIVITY	417	-0.569394	-1.49301	0.0133333	0.507766	0.483214	5626	tags=34%, list=10%, signal=31%	OR2J2/OR3A2/OR1E1/OR2A25/OR13D1/OR10P1/OR2A4/OR7G2/OR10W1/OR13C7/OR2T8/OR51B4/OR10G2/OR2J3/OR8D4/OR7C2/OR4Q2/OR2D3/OR52P1P/OR2B8P/OR1L6/OR56A5/OR7G1/OR6C65/OR6B1/OR10A2/OR10G8/OR13G1/OR10K2/OR52J3/OR6F1/OR4E2/OR4K1/OR6B2/OR1A1/OR2V2/OR7A17/OR1L3/OR11G2/OR2A5/OR10D4P/OR6C70/OR2T2/OR2B3/OR51T1/OR52E5/OR10S1/OR52I2/OR52E8/OR5B12/OR2T33/OR10K1/OR51G2/OR52L1/OR13C6P/OR4F21/OR51L1/OR52E2/OR2A12/OR4D2/O…
	GO_POSITIVE_REGULATION_OF_TRANSLATION	GO_POSITIVE_REGULATION_OF_TRANSLATION	136	-0.632142	-1.49674	0.016129	0.507766	0.483214	1933	tags=3%, list=3%, signal=3%	DAZ4/MIR16-1/MIR15B/MIR16-2
	GO_POSITIVE_REGULATION_OF_CELLULAR_AMIDE_METABOLIC_PROCESS	GO_POSITIVE_REGULATION_OF_CELLULAR_AMIDE_METABOLIC_PROCESS	167	-0.580228	-1.41538	0.0163934	0.507766	0.483214	1933	tags=2%, list=3%, signal=2%	DAZ4/MIR16-1/MIR15B/MIR16-2
	GO_POSITIVE_REGULATION_OF_INTRINSIC_APOPTOTIC_SIGNALING_PATHWAY	GO_POSITIVE_REGULATION_OF_INTRINSIC_APOPTOTIC_SIGNALING_PATHWAY	61	-0.746884	-1.63289	0.0169492	0.507766	0.483214	979	tags=5%, list=2%, signal=5%	MIR27B/MIR16-1/MIR16-2
SARC	GO_INTERMEDIATE_FILAMENT_CYTOSKELETON	GO_INTERMEDIATE_FILAMENT_CYTOSKELETON	240	0.573971	1.81453	0.0153846	1	1	6320	tags=29%, list=11%, signal=26%	KRTAP9-3/KRTAP19-4/KRTAP13-1/KRTAP4-5/KRTAP19-2/KRTAP9-7/KRTAP20-3/KRTAP22-1/KRTAP9-9/KRTAP4-12/KRTAP9-1/KRTAP4-6/KRT35/KRTAP4-3/KRTAP4-2/KRTAP9-4/KRTAP4-4/KRTAP26-1/KRT28/KRT38/KRTAP2-4/KRTAP13-2/KRTAP11-1/KRTAP4-11/KRTAP10-10/KRTAP4-9/KRTAP19-5/KRTAP10-8/KRTAP4-1/KRTAP9-8/KRT27/KRTAP27-1/KRTAP20-2/KRTAP19-7/KRT79/KRTAP10-7/KRTAP3-1/KRTAP9-6/KRT82/KRTAP24-1/KRTAP10-5/KRTAP19-8/KRTAP2-3/KRTAP2-1/…
	GO_KERATINOCYTE_DIFFERENTIATION	GO_KERATINOCYTE_DIFFERENTIATION	303	0.544664	1.77136	0.0153846	1	1	7365	tags=32%, list=13%, signal=28%	KRTAP9-3/KRTAP19-4/KRTAP13-1/KRTAP4-5/KRTAP19-2/KRTAP9-7/KRTAP22-1/KRTAP9-9/KRTAP9-1/KRTAP4-6/LCE1D/KRT35/LCE2B/KRTAP4-3/KRTAP4-2/KRTAP9-4/KRTAP4-4/KRTAP26-1/KRT28/DSG4/KRT38/KRTAP2-4/KRTAP13-2/KRTAP11-1/KRTAP4-11/KRTAP10-10/LIPK/KRTAP4-9/KRTAP19-5/KRTAP10-8/KRTAP4-1/KRTAP9-8/KRT27/LCE3C/EREG/KRTAP27-1/DSG1/KRTAP20-2/TGM3/KRTAP19-7/KRT79/LCE4A/KRTAP10-7/KRTAP3-1/SERPINB13/KRTAP9-6/KRT82/KRTAP24-1…
	GO_NEUTROPHIL_MIGRATION	GO_NEUTROPHIL_MIGRATION	117	0.524877	1.50265	0.015625	1	1	12911	tags=45%, list=23%, signal=35%	PPBP/CCL20/CXCL6/PF4/CXCL8/CXCR1/CXCL5/CCL7/PF4V1/CXCL1/CXCL3/CCL18/CCL26/IL1B/CCL23/C5AR2/DPP4/S100A8/CCL13/S100A12/CSF3R/ADAM8/FUT7/S100A9/CXCR2/CCL3/VAV1/SAA1/SYK/C5AR1/ITGB2/SLAMF8/C3AR1/FCER1G/SLIT2/CCL3L3/IL1R1/PRTN3/CCL8/UMOD/CCL4/CD177/RAC2/PIK3CD/IL23A/XG/CCL11/CXCL2/CCL1/CCL22/DPEP1/RHOH/NCKAP1L
	GO_OLFACTORY_RECEPTOR_ACTIVITY	GO_OLFACTORY_RECEPTOR_ACTIVITY	417	0.565374	1.87764	0.015625	1	1	4766	tags=30%, list=8%, signal=28%	OR8B8/OR5D18/OR4A8/OR4C12/OR5M9/OR10H3/OR10K1/OR8J3/OR5AP2/OR5A2/OR5I1/OR5L1/OR2J1/OR2AP1/OR5AS1/OR5M3/OR2T11/OR10AG1/OR52Z1/OR5H1/OR5L2/OR9K2/OR5D16/OR4C45/OR6C76/OR7D4/OR4S2/OR2Y1/OR5F1/OR10G9/OR2T7/OR5K3/OR10R2/OR51F1/OR5W2/OR6C68/OR6C75/OR6C3/OR2V2/OR4F5/OR6K2/OR13H1/OR1A2/OR6C65/OR7G3/OR10P1/OR7A17/OR52N5/OR52E2/OR52A4P/OR6B2/OR10Z1/OR4K15/OR6P1/OR10W1/OR6C74/OR8U1/OR2T5/OR10K2/OR6C70/OR6C1/…
	GO_SENSORY_PERCEPTION_OF_SMELL	GO_SENSORY_PERCEPTION_OF_SMELL	442	0.559601	1.86918	0.015625	1	1	4766	tags=29%, list=8%, signal=27%	OR8B8/OR5D18/OR4A8/OR4C12/OR5M9/OR10H3/OR10K1/OR8J3/OR5AP2/OR5A2/OR5I1/OR5L1/OR2J1/OR2AP1/OR5AS1/OR5M3/OR2T11/OR10AG1/OR52Z1/OR5H1/OR5L2/OR9K2/OR5D16/OR4C45/OR6C76/OR7D4/OR4S2/OR2Y1/OR5F1/OR10G9/OR2T7/OR5K3/OR10R2/OR51F1/OR5W2/OR6C68/OR6C75/OR6C3/OR2V2/OR4F5/OR6K2/OR13H1/OR1A2/OR6C65/OR7G3/OR10P1/OR7A17/OR52N5/OR52E2/OR52A4P/OR6B2/OR10Z1/OR4K15/OR6P1/OR10W1/OR6C74/OR8U1/OR2T5/OR10K2/OR6C70/OR6C1/…
SKCM	GO_CELL_ADHESION_MOLECULE_PRODUCTION	GO_CELL_ADHESION_MOLECULE_PRODUCTION	20	0.735139	1.51184	0.0151515	1	1	443	tags=10%, list=1%, signal=10%	MIR206/MIR1298
	GO_NEGATIVE_REGULATION_OF_BONE_MINERALIZATION	GO_NEGATIVE_REGULATION_OF_BONE_MINERALIZATION	20	0.729041	1.4993	0.0151515	1	1	3274	tags=15%, list=6%, signal=14%	MIR208A/PTH/FGF23
	GO_NEGATIVE_REGULATION_OF_CELL_ADHESION_MOLECULE_PRODUCTION	GO_NEGATIVE_REGULATION_OF_CELL_ADHESION_MOLECULE_PRODUCTION	10	0.918493	1.67561	0.0151515	1	1	443	tags=20%, list=1%, signal=20%	MIR206/MIR1298
	GO_NEGATIVE_REGULATION_OF_CELLULAR_RESPONSE_TO_VASCULAR_ENDOTHELIAL_GROWTH_FACTOR_STIMULUS	GO_NEGATIVE_REGULATION_OF_CELLULAR_RESPONSE_TO_VASCULAR_ENDOTHELIAL_GROWTH_FACTOR_STIMULUS	20	0.759682	1.56231	0.0151515	1	1	406	tags=10%, list=1%, signal=10%	MIR329-2/MIR329-1
	GO_NEGATIVE_REGULATION_OF_PHOSPHATIDYLINOSITOL_3_KINASE_SIGNALING	GO_NEGATIVE_REGULATION_OF_PHOSPHATIDYLINOSITOL_3_KINASE_SIGNALING	16	0.918782	1.79295	0.0151515	1	1	157	tags=12%, list=0%, signal=12%	MIR449A/MIR206
STAD	GO_PROTEIN_MODIFICATION_BY_SMALL_PROTEIN_REMOVAL	GO_PROTEIN_MODIFICATION_BY_SMALL_PROTEIN_REMOVAL	299	0.46152	1.56796	0.0126582	1	1	3049	tags=3%, list=5%, signal=3%	USP17L20/USP17L18/USP17L13/USP17L5/USP17L10/ATXN3L/USP17L6P/USP17L4/USP17L7/PSMB11
	GO_OLFACTORY_RECEPTOR_ACTIVITY	GO_OLFACTORY_RECEPTOR_ACTIVITY	417	0.571446	1.9451	0.0131579	1	1	5057	tags=35%, list=9%, signal=32%	OR51A2/OR5AL1/OR5L2/OR1S1/OR2T4/OR52L2P/OR4A5/OR5AC1/OR10G9/OR6C1/OR5L1/OR5K4/OR13C2/OR4A16/OR4A15/OR5H15/OR2M5/OR8H3/OR4A47/OR5A2/OR5AN1/OR8I2/OR4N5/OR4S1/OR5H1/OR2M3/OR10J1/OR6K3/OR8J3/OR2M2/OR6C74/OR5AR1/OR13C7/OR5B3/OR5M10/OR5M1/OR4S2/OR13C9/OR5D16/OR4F4/OR2J3/OR4C3/OR4E2/OR4C45/OR2J1/OR51G1/OR1C1/OR52K1/OR56A1/OR2AP1/OR2T12/OR2F1/OR51L1/OR5AS1/OR51I1/OR9K2/OR5AK2/OR10J6P/OR5K3/OR1D2/OR14C36/…
	GO_SENSORY_PERCEPTION_OF_SMELL	GO_SENSORY_PERCEPTION_OF_SMELL	442	0.567991	1.94432	0.0131579	1	1	5057	tags=34%, list=9%, signal=32%	OR51A2/OR5AL1/OR5L2/OR1S1/OR2T4/OR52L2P/OR4A5/OR5AC1/OR10G9/OR6C1/OR5L1/OR5K4/OR13C2/OR4A16/OR4A15/OR5H15/OR2M5/OR8H3/OR4A47/OR5A2/OR5AN1/OR8I2/OR4N5/OR4S1/OR5H1/OR2M3/OR10J1/OBP2A/OR6K3/OR8J3/OR2M2/OR6C74/OR5AR1/OR13C7/OR5B3/OR5M10/OR5M1/OR4S2/OR13C9/OR5D16/OR4F4/OR2J3/OR4C3/OR4E2/OR4C45/OR2J1/OR51G1/OBP2B/OR1C1/OR52K1/OR56A1/OR2AP1/OR2T12/OR2F1/OR51L1/OR5AS1/OR51I1/OR9K2/OR5AK2/OR10J6P/OR5K3/OR…
	GO_SPECIFIC_GRANULE	GO_SPECIFIC_GRANULE	159	0.508104	1.65675	0.0131579	1	1	9574	tags=22%, list=17%, signal=18%	MMP8/CLEC5A/MCEMP1/RETN/MS4A3/GPR84/CLEC4D/FPR2/FCAR/OLR1/DEFA4/CHIT1/SLC2A5/OSCAR/CAMP/CD33/ADGRG3/CEACAM3/PRG3/ITGAM/C3AR1/CHI3L1/CLEC12A/LAIR1/SLC2A3/QPCT/BST1/HP/PLAU/ITGB2/TRPM2/BPI/PLAUR/ATP8B4/CYBB
	GO_RIBOSOMAL_SUBUNIT	GO_RIBOSOMAL_SUBUNIT	187	0.444764	1.48385	0.0133333	1	1	23344	tags=74%, list=41%, signal=44%	ISG15/HBA2/MRPL13/MALSU1/MRPL46/RPL26L1/HBA1/MRPL22/RPS27L/MRPS28/MRPL40/MRPS36/MRPS6/MRPL21/MRPL17/MRPS7/MRPL48/MRPL15/MRPS15/LARP4/RPL10L/MRPL32/MRPL51/MRPL52/MRPL39/MRPL57/RPL3L/MRPS18C/MRPS11/MRPL34/MRPL49/MRPS2/MRPL58/MRPL16/MRPS12/MRPL9/NDUFAB1/MRPL11/MRPL50/C12orf65/MRPS5/MRPL28/MRPS22/RPL12/MRPL27/MRPL42/MRPL43/NSUN3/MRPL41/MRPL19/RSL24D1/RACK1/MRPL2/MRPL14/MRPS16/MRPS24/MRPS34/MPV17L2/MR…
TGCT	GO_POSITIVE_REGULATION_OF_G1_S_TRANSITION_OF_MITOTIC_CELL_CYCLE	GO_POSITIVE_REGULATION_OF_G1_S_TRANSITION_OF_MITOTIC_CELL_CYCLE	47	0.727054	1.78278	0.0175439	0.706545	0.706545	4440	tags=17%, list=8%, signal=16%	MIR520A/MIR208A/MIR515-2/MIR520H/MIR519D/MIR515-1/MIR222/KCNA5
	GO_SYNAPTIC_MEMBRANE	GO_SYNAPTIC_MEMBRANE	386	0.407994	1.33697	0.0175439	0.706545	0.706545	13616	tags=37%, list=24%, signal=28%	HTR3B/GAD2/CACNG2/GRIA1/GRM5/GHSR/GSG1L/LRFN5/ARC/CHRNA9/DRD3/DLG2/GPC4/GABRP/FOSL1/HTR3A/SHISA9/SYT6/CHRM4/GABRA1/KCNA1/KCTD8/GRIN1/SLITRK3/CALB2/SYP/GABRB1/CNTN2/GRID2/GABRA4/GRIA4/GRIN3B/LRRC4C/GRIP1/GRIK2/NECTIN1/LRFN2/CACNG3/SYT1/GABRA2/ATP2B2/GABRG1/LRRTM2/CACNG4/SORCS2/IGSF9B/KCNC2/ADORA1/GRIK5/SLC6A3/RIMS2/SLC8A3/SHISA7/SNCAIP/NLGN1/GRIN2A/SYNDIG1/LHFPL4/SORCS3/CACNG5/CRYAB/GRIK4/NLGN4Y/C…
	GO_ENZYME_INHIBITOR_ACTIVITY	GO_ENZYME_INHIBITOR_ACTIVITY	379	0.442766	1.44041	0.0178571	0.706545	0.706545	14711	tags=35%, list=26%, signal=26%	PPP1R17/OPRPN/CST8/MT3/SERPINA11/BIRC8/SERPINA3/FETUB/WFDC12/TFPI2/SMR3B/SPINK6/WFIKKN2/SERPINB2/SERPINA12/C3P1/BOD1L2/SERPINB5/LCN1/ANGPTL3/WFDC11/APOA2/CST1/UGT1A7/AHSG/SERPINB13/SERPINB3/TFAP2B/GPC3/SERPINB7/PDE6H/WFDC5/TIMP4/CAMK2N2/R3HDML/KNG1/SPINK7/SERPINB11/COL7A1/PPP1R1B/AGT/SCGB1A1/SLPI/WFDC2/SERPIND1/ITIH2/PI3/SERPINA4/PI15/SERPINE1/SPINK13/SH3RF2/APOA1/GCHFR/CABP1/PPP1R2B/APOC3/SAG/CO…
	GO_EXTRACELLULAR_STRUCTURE_ORGANIZATION	GO_EXTRACELLULAR_STRUCTURE_ORGANIZATION	394	0.490793	1.61686	0.0178571	0.706545	0.706545	14777	tags=47%, list=26%, signal=35%	OTOL1/MMP8/MMP3/ADAMTS16/MMP27/FGF2/MMP20/OPTC/COL9A1/GPM6B/HAPLN1/PTX3/FOXC2/SERPINB5/MYF5/TTR/TNR/ANGPTL7/SPP1/PLG/NR2E1/ELANE/VIT/MMP1/WNT3A/KLKB1/FGB/CAPNS2/MMP10/NDNF/FLRT2/TPSAB1/SULF1/MMP7/IBSP/GAS2/EGFL6/FERMT1/COL12A1/MATN1/COL7A1/MMP23B/AGT/VTN/FOXF2/SOX9/CREB3L1/FAP/COL2A1/VCAN/LAMB3/MMP13/ADAMTS4/COL10A1/LOXL4/KAZALD1/SERPINE1/COL11A1/POSTN/HAS3/GREM1/CCDC80/FOXF1/COL28A1/ELN/CAV2/ADA…
	GO_FOREBRAIN_DEVELOPMENT	GO_FOREBRAIN_DEVELOPMENT	388	0.489089	1.60775	0.0178571	0.706545	0.706545	12911	tags=32%, list=23%, signal=25%	NEUROD6/GSX2/LHX3/UNCX/FOXB1/CRH/SOX3/OTP/SLC32A1/SOX2/SSTR1/SALL3/OLIG2/POU3F3/RAX/GSX1/SOX1/ARX/NEFL/LHX5/DCT/HSD3B1/RFX4/NOG/FEZF2/POU3F1/TNR/ALDH1A2/SLC7A11/NEUROD1/KCNA1/NR2E1/LMX1A/GRIN1/DRAXIN/CNTN2/WNT3A/DLX2/NTRK2/ATOH1/FGF8/KIF1A/GHRH/FEZF1/MSX1/GATA2/HES5/NEUROG3/KCNC2/NPY/ADCYAP1/INHBA/SIX3/SLC6A3/HESX1/SLC8A3/PITX2/PROP1/DCLK1/CHD5/EMX2/SCN5A/NKX2-6/ASCL1/WNT7B/GLI3/ATP1B2/LPAR1/CDK6…
THCA	GO_SENSORY_PERCEPTION_OF_SMELL	GO_SENSORY_PERCEPTION_OF_SMELL	442	-0.467815	-1.41325	0.0121951	0.494531	0.477572	5723	tags=31%, list=10%, signal=28%	OR8D4/OR4K1/OR5AR1/OR2T8/OR10D3/OR8B12/OR14I1/OR2T7/OR2W5/OR2L2/OR6B2/OR6C2/OR12D3/CNGA2/OR51G2/OR4A47/OR5G3/OR52I2/OR4D11/OR1M1/OR6T1/OR6M1/OR2L13/OR7G3/OR10G4/OR7G2/OR2AK2/OR2T33/OR10T2/OR5H8/OR1I1/OR13C4/OR1F1/OR6P1/OR2B2/OR10J1/OR8B8/OR6J1/OR2J2/OR6C6/OR56A5/OR2L3/OR1S2/OR6X1/OR1E2/OR14A16/OR10A7/OR11H1/OR10A2/OR4L1/OR5M8/OR10D4P/OR2T12/OR12D2/OR5H2/OR11L1/OR52A1/OR6C65/OR8U1/OR7G1/OR7A17/OR2…
	GO_OLFACTORY_RECEPTOR_ACTIVITY	GO_OLFACTORY_RECEPTOR_ACTIVITY	417	-0.473276	-1.41876	0.0123457	0.494531	0.477572	5723	tags=32%, list=10%, signal=29%	OR8D4/OR4K1/OR5AR1/OR2T8/OR10D3/OR8B12/OR14I1/OR2T7/OR2W5/OR2L2/OR6B2/OR6C2/OR12D3/OR51G2/OR4A47/OR5G3/OR52I2/OR4D11/OR1M1/OR6T1/OR6M1/OR2L13/OR7G3/OR10G4/OR7G2/OR2AK2/OR2T33/OR10T2/OR5H8/OR1I1/OR13C4/OR1F1/OR6P1/OR2B2/OR10J1/OR8B8/OR6J1/OR2J2/OR6C6/OR56A5/OR2L3/OR1S2/OR6X1/OR1E2/OR14A16/OR10A7/OR11H1/OR10A2/OR4L1/OR5M8/OR10D4P/OR2T12/OR12D2/OR5H2/OR11L1/OR52A1/OR6C65/OR8U1/OR7G1/OR7A17/OR2G2/OR1…
	GO_RNA_POLYMERASE_BINDING	GO_RNA_POLYMERASE_BINDING	78	-0.696033	-1.76348	0.0142857	0.494531	0.477572	4266	tags=10%, list=8%, signal=9%	MIR140/GSG1/ESRRB/MIR375/MIR16-2/MIR16-1/MIR297/MIR139
	GO_BASAL_TRANSCRIPTION_MACHINERY_BINDING	GO_BASAL_TRANSCRIPTION_MACHINERY_BINDING	71	-0.711754	-1.78958	0.0144928	0.494531	0.477572	4266	tags=10%, list=8%, signal=9%	ESRRB/AR/MIR375/MIR16-2/MIR16-1/MIR297/MIR139
	GO_RNA_POLYMERASE_CORE_ENZYME_BINDING	GO_RNA_POLYMERASE_CORE_ENZYME_BINDING	61	-0.729898	-1.83652	0.0151515	0.494531	0.477572	4266	tags=7%, list=8%, signal=6%	MIR16-2/MIR16-1/MIR297/MIR139
THYM	GO_CARDIOCYTE_DIFFERENTIATION	GO_CARDIOCYTE_DIFFERENTIATION	147	0.564678	1.351	0.010989	1	1	15202	tags=37%, list=27%, signal=27%	MIR199B/MIR204/NKX2-6/GREM1/MIR199A2/CAV3/NKX2-5/HAMP/MIR222/ACTC1/PROX1/PITX2/TBXT/BVES/HAND2/TGFB2/MIR200B/MIR199A1/NOX4/MIR23A/MYLK3/GATA6/PDGFRA/FZD7/ADRA1A/ALPK2/BMP2/NRG1/MYL2/NRAP/RARB/AGTR2/TBX5/DKK1/MIR590/SEMA3C/NEBL/EOMES/BMP4/WNT3A/NEB/MIR499A/ALPK3/FOLR1/GATA4/CXADR/VEGFA/WNT8A/MYH11/PDGFRB/SLC8A1/FHOD3/TWIST1/SIK1
	GO_REGULATION_OF_MUSCLE_CELL_DIFFERENTIATION	GO_REGULATION_OF_MUSCLE_CELL_DIFFERENTIATION	175	0.571	1.38181	0.0111111	1	1	10125	tags=20%, list=18%, signal=16%	MIR133B/MIR100/MIR199B/MIR204/MYF5/GREM1/MIR199A2/MYOD1/TRIM72/MYOG/CAV3/NKX2-5/HAMP/MIR222/PROX1/MIR125B1/CTNNA2/MYF6/SHOX2/MEGF10/MIR125B2/MIR140/MIR200B/MIR199A1/BHLHA15/FGF9/MYLK3/FZD7/KIT/SMYD1/BMP2/NRG1/MIR221/GDF15/DKK1
	GO_POSITIVE_REGULATION_OF_MRNA_SPLICING_VIA_SPLICEOSOME	GO_POSITIVE_REGULATION_OF_MRNA_SPLICING_VIA_SPLICEOSOME	23	0.797952	1.54252	0.0142857	1	1	5308	tags=17%, list=9%, signal=16%	HMX2/STH/CELF3/CELF4
	GO_CARDIAC_MUSCLE_CELL_DIFFERENTIATION	GO_CARDIAC_MUSCLE_CELL_DIFFERENTIATION	119	0.576963	1.38609	0.0222222	1	1	15202	tags=39%, list=27%, signal=28%	MIR199B/MIR204/NKX2-6/GREM1/MIR199A2/CAV3/NKX2-5/HAMP/MIR222/ACTC1/PROX1/BVES/MIR200B/MIR199A1/NOX4/MIR23A/MYLK3/GATA6/PDGFRA/FZD7/ADRA1A/ALPK2/BMP2/NRG1/MYL2/NRAP/RARB/AGTR2/TBX5/DKK1/MIR590/NEBL/BMP4/WNT3A/NEB/MIR499A/ALPK3/GATA4/CXADR/VEGFA/WNT8A/MYH11/PDGFRB/SLC8A1/FHOD3/SIK1
	GO_REGULATION_OF_MRNA_SPLICING_VIA_SPLICEOSOME	GO_REGULATION_OF_MRNA_SPLICING_VIA_SPLICEOSOME	113	0.58136	1.37683	0.0224719	1	1	5308	tags=7%, list=9%, signal=6%	RBMY1F/HMX2/MYOD1/STH/RBMY1J/SRRM4/CELF3/CELF4
UCEC	GO_REGULATION_OF_CELLULAR_AMIDE_METABOLIC_PROCESS	GO_REGULATION_OF_CELLULAR_AMIDE_METABOLIC_PROCESS	489	0.450276	1.37042	0.0107527	1	1	2258	tags=2%, list=4%, signal=2%	MIR103A1/MIR206/MIR208A/MIR1-1/DAZ2/MIR138-1/MIR16-2/NR1H4/MIR101-1/MIR181A2/DAZ1/GRM5
	GO_REGULATION_OF_IMMUNE_EFFECTOR_PROCESS	GO_REGULATION_OF_IMMUNE_EFFECTOR_PROCESS	467	0.453149	1.38044	0.0107527	1	1	20524	tags=59%, list=36%, signal=38%	IGKV2-40/IGHV1OR15-1/LBP/CFHR4/CFHR2/IGHV3-7/IGKV2-28/IGKV2D-28/IL6/IFNA2/USP17L2/IGKV1D-33/C9/IL21/C4BPA/CLEC12B/IGKV1-12/FCGR2B/CXCL6/CLC/IGKV2-30/CR1L/SERPINB4/C8A/IL1B/MMP12/VSIG4/IGHV2-5/ADGRE2/SH2D1B/IL15/CD80/BIRC3/KIR2DL4/CD300A/CD84/CR1/NLRP3/IGKV2D-30/ITGAM/IGHV2-70/AIM2/IL2RA/HAVCR2/IGKV1D-39/IGLV3-27/BTK/TRIM6/C3AR1/IFNB1/PGC/PTPRC/PTAFR/CD86/IL10/KLRC4-KLRK1/SCIMP/IGKV3D-20/LILRB1/DD…
	GO_SENSORY_PERCEPTION_OF_SMELL	GO_SENSORY_PERCEPTION_OF_SMELL	442	0.467275	1.42132	0.0107527	1	1	8303	tags=29%, list=15%, signal=25%	OR8B4/OR4N5/OR1S1/OR51A2/OR52E1/OR10R2/OR4M2/OR4F5/OR2T11/OR51B6/OR4S1/OR4F6/OR4F21/OR8G2P/OR5M1/OR13C4/OR8G1/OR4F15/OR14C36/OR7A10/OR2M2/OR4A16/OR51B2/OR52E2/OR8B8/OR4L1/OR51M1/OR5H15/OR10D3/OR5B3/OR10J6P/OR8H3/OR13C9/OR10A7/OR2AG1/OR4A15/OR2M3/OR52N1/OR2T35/OR1B1/OR5A2/OR2A2/OR6P1/OR10G8/OR52A4P/OR56B2P/OR5D14/OR2AJ1/OR13C3/OR6C74/OR5K4/OR52N5/OR2M5/OR52E5/OR6C1/OR8D2/OR52B4/OR8I2/OR10C1/OR14L1…
	GO_IMMUNE_RESPONSE_REGULATING_SIGNALING_PATHWAY	GO_IMMUNE_RESPONSE_REGULATING_SIGNALING_PATHWAY	500	0.430618	1.30993	0.0108696	1	1	18564	tags=47%, list=33%, signal=32%	IGKV2-40/IGHV1OR15-1/IGHV3-7/IGHV4-4/IGKV2-28/IGKV2D-28/IGKV1D-33/BTNL8/FPR2/FPR1/CLEC12B/IGKV1-12/FCGR2B/CLEC4E/IGKV2-30/IGHV3-73/FCGR1B/LILRA2/IGHV2-5/MNDA/FPR3/LILRB4/IGHV2-70D/CD33/CD300A/CR1/IGKV2D-30/IGHV2-70/FCGR1A/FCGR2A/IGKV1D-39/IGLV3-27/BTK/CD38/C3AR1/FYB1/IGHV3-72/PTPRC/IGHV6-1/IGHV2-26/IGHV3-38/KLRC4-KLRK1/MUC5B/IGHV3-16/IGHV3-21/TRAV19/IGKV3D-20/LILRB1/FCGR3A/IGHV3-35/KIR2DL1/IGHV3-…
	GO_OLFACTORY_RECEPTOR_ACTIVITY	GO_OLFACTORY_RECEPTOR_ACTIVITY	417	0.472422	1.41693	0.010989	1	1	8303	tags=31%, list=15%, signal=26%	OR8B4/OR4N5/OR1S1/OR51A2/OR52E1/OR10R2/OR4M2/OR4F5/OR2T11/OR51B6/OR4S1/OR4F6/OR4F21/OR8G2P/OR5M1/OR13C4/OR8G1/OR4F15/OR14C36/OR7A10/OR2M2/OR4A16/OR51B2/OR52E2/OR8B8/OR4L1/OR51M1/OR5H15/OR10D3/OR5B3/OR10J6P/OR8H3/OR13C9/OR10A7/OR2AG1/OR4A15/OR2M3/OR52N1/OR2T35/OR1B1/OR5A2/OR2A2/OR6P1/OR10G8/OR52A4P/OR56B2P/OR5D14/OR2AJ1/OR13C3/OR6C74/OR5K4/OR52N5/OR2M5/OR52E5/OR6C1/OR8D2/OR52B4/OR8I2/OR10C1/OR14L1…
UCS	GO_MUSCLE_CELL_PROLIFERATION	GO_MUSCLE_CELL_PROLIFERATION	227	0.518546	1.34895	0.0149254	1	1	6669	tags=6%, list=12%, signal=5%	MIR4632/MIR1-1/MIR204/MIR873/MIR208A/ADIPOQ/BMP10/FGF20/MIR222/MIR548C/MIR221/TNF/MIR140/MIR200B
	GO_REGULATION_OF_CARDIAC_MUSCLE_CELL_ACTION_POTENTIAL	GO_REGULATION_OF_CARDIAC_MUSCLE_CELL_ACTION_POTENTIAL	31	0.844125	1.70724	0.0153846	1	1	531	tags=10%, list=1%, signal=10%	MIR1-1/MIR328/MIR208A
	GO_RESPONSE_TO_PLATELET_DERIVED_GROWTH_FACTOR	GO_RESPONSE_TO_PLATELET_DERIVED_GROWTH_FACTOR	23	0.847832	1.64628	0.0153846	1	1	24	tags=4%, list=0%, signal=4%	MIR4632
	GO_NEGATIVE_REGULATION_OF_VASCULAR_ASSOCIATED_SMOOTH_MUSCLE_CELL_PROLIFERATION	GO_NEGATIVE_REGULATION_OF_VASCULAR_ASSOCIATED_SMOOTH_MUSCLE_CELL_PROLIFERATION	29	0.794807	1.58535	0.015625	1	1	2207	tags=10%, list=4%, signal=10%	MIR4632/MIR1-1/ADIPOQ
	GO_ORGAN_GROWTH	GO_ORGAN_GROWTH	184	0.54404	1.37489	0.015625	1	1	6031	tags=7%, list=11%, signal=6%	MIR1-1/MIR204/MIR873/MIR208A/GJE1/BMP10/FGF20/MIR222/HAMP/GATA4/MIR548C/LEP/MMP13
UVM	GO_SYNAPTIC_MEMBRANE	GO_SYNAPTIC_MEMBRANE	386	0.597747	1.43687	0.0106383	1	1	11921	tags=36%, list=21%, signal=29%	GABRA6/CPLX3/GHSR/CHRM2/KCNC2/CHRNB3/HTR5A/GABRG1/CACNG2/SLC8A3/GRM5/GRID2/GRIA2/UNC13C/GLRA3/GLRA1/GABRR3/DCC/GABRG2/PCDH8/GAD2/GABRA1/KCNJ9/GRM7/GABRA2/CACNG7/SCN2A/SLC1A2/RIMS1/SLITRK3/GRIA1/CNTNAP4/NRXN1/CACNG3/DRD1/GRIA4/ATP2B2/SLC1A6/LRRTM3/CHRNA2/CDH10/KCNA1/GABRA4/KCNJ3/GABRB1/GRIK3/GRIA3/GABRP/SNAP91/NETO1/GRIN1/GRM3/LRRC4C/CHRNA4/CNTN5/KCND2/GABRA3/SHANK1/ERC2/SHISA9/SYT1/GRIK1/ADCY8/GA…
	GO_GATED_CHANNEL_ACTIVITY	GO_GATED_CHANNEL_ACTIVITY	337	0.563583	1.34652	0.0108696	1	1	13444	tags=41%, list=24%, signal=31%	GABRA6/HTR3E/KCNC2/CHRNB3/KCNA4/GABRG1/CACNG2/KCNJ16/GRID2/GRIA2/CNGA3/GLRA3/GLRA1/KCNG4/GABRR3/GABRG2/GABRA1/KCNJ9/GABRA2/CACNG7/SCN2A/CACNA1G/NALCN/GRIA1/CACNG3/KCNMB2/GRIA4/SCN1A/SCNN1G/CHRNA2/CNGB1/KCNA1/KCNB2/GABRA4/KCNH5/KCNJ3/GABRB1/ASIC2/GRIK3/KCNT1/GRIA3/GABRP/KCNK18/GRIN1/CNGA1/KCNH6/CACNA1I/CHRNA4/KCND2/GABRA3/SCN8A/KCNIP1/GRIK1/TRPA1/GABRR1/HCN1/KCNK3/NMUR2/CATSPER4/HCN4/GABRB2/SLC17A…
	GO_POSTSYNAPTIC_MEMBRANE	GO_POSTSYNAPTIC_MEMBRANE	279	0.587435	1.38981	0.0111111	1	1	12856	tags=40%, list=23%, signal=31%	GABRA6/CHRM2/KCNC2/CHRNB3/HTR5A/GABRG1/CACNG2/SLC8A3/GRM5/GRID2/GRIA2/GLRA3/GLRA1/GABRR3/DCC/GABRG2/PCDH8/GABRA1/GRM7/GABRA2/CACNG7/SLITRK3/GRIA1/CACNG3/DRD1/GRIA4/ATP2B2/LRRTM3/CHRNA2/CDH10/KCNA1/GABRA4/GABRB1/GRIK3/GRIA3/GABRP/NETO1/GRIN1/GRM3/LRRC4C/CHRNA4/KCND2/GABRA3/SHANK1/SHISA9/GRIK1/GABRR1/ANK3/CNTN1/SORCS3/LRRTM4/SHC4/SHANK2/GABRB2/EPHA7/SLITRK1/GLRB/CTNNA2/SHISA7/HTR3B/CHRNA6/ERBB4/LRF…
	GO_REGULATION_OF_POSTSYNAPTIC_MEMBRANE_POTENTIAL	GO_REGULATION_OF_POSTSYNAPTIC_MEMBRANE_POTENTIAL	144	0.637946	1.48747	0.0111111	1	1	9582	tags=36%, list=17%, signal=30%	GABRA6/CHRNB3/GABRG1/SLC8A3/GRM5/GRID2/GLRA3/GLRA1/GABRG2/GABRA1/GABRA2/RIMS1/GRIA1/NRXN1/CHRNA2/KCNA1/GABRA4/GABRB1/GRIK3/GRIA3/NETO1/GRIN1/CHRNA4/KCND2/GABRA3/SHANK1/GRIK1/CUX2/GABRR1/CELF4/SHANK2/GABRB2/SLC17A7/GLRB/FGF14/CHRNA6/NPY2R/RGS7BP/GLRA2/CHRNB2/GRM1/SEZ6/LRRK2/GABRR2/STX1B/NLGN4X/CHRNA9/CHRND/SLC8A2/RGS4/CHRNG/GRIK2
	GO_TRANSPORTER_COMPLEX	GO_TRANSPORTER_COMPLEX	330	0.590396	1.40481	0.0111111	1	1	13405	tags=41%, list=24%, signal=31%	GABRA6/CLDN17/KCNC2/CHRNB3/VWC2L/KCNA4/GABRG1/CACNG2/KCNJ16/BEST3/TRPC7/GRID2/GRIA2/CNGA3/GLRA3/GLRA1/KCNG4/GABRR3/GABRG2/OLFM3/GABRA1/GABRA2/CACNG7/SCN2A/CACNA1G/GRIA1/CACNG3/KCNMB2/GRIA4/SCN1A/SCNN1G/CNTNAP2/CHRNA2/CNGB1/KCNA1/KCNB2/GABRA4/KCNJ3/GABRB1/GRIK3/GRIA3/GABRP/UNC80/GRIN1/CACNA1I/CHRNA4/KCND2/GABRA3/SCN8A/KCNIP1/SHANK1/SHISA9/GABRR1/HCN1/CATSPER4/HCN4/SHANK2/GABRB2/GLRB/KCNA2/SHISA7/H…
